# Supplementary material for: Breaking the mold: telescoping drives the evolution of more integrated and heterogeneous skulls in cetaceans
Source: PeerJ. 2022 May 5;10:e13392. doi: 10.7717/peerj.13392 (PMC9080436; doi:10.7717/peerj.13392)
Supplement: Supplemental Information 1 [file peerj-10-13392-s001.zip]

Archive with 23 entries (21 files):
- R1-Buono_Vlachos_Supplemental data S1_Networks Data/
- R1-Buono_Vlachos_Supplemental data S1_Networks Data/Balaenoptera/
- R1-Buono_Vlachos_Supplemental data S1_Networks Data/Balaenoptera/.DS_Store
- R1-Buono_Vlachos_Supplemental data S1_Networks Data/Balaenoptera/B_ricei_new version 2022.gephi
- R1-Buono_Vlachos_Supplemental data S1_Networks Data/Balaenoptera/B_acutosrostrata-B_edeni-B_brydei_new version 2022.gephi
- R1-Buono_Vlachos_Supplemental data S1_Networks Data/Balaenoptera/B_omurai_new version 2022.gephi
- R1-Buono_Vlachos_Supplemental data S1_Networks Data/Balaenoptera/B_physalus_new version 2022.gephi
- R1-Buono_Vlachos_Supplemental data S1_Networks Data/Balaenoptera/B_borealis_new version 2022.gephi
- R1-Buono_Vlachos_Supplemental data S1_Networks Data/Balaenoptera/B_musculus_new version 2022.gephi
- R1-Buono_Vlachos_Supplemental data S1_Networks Data/Tursiops truncatus_new version 2022.gephi
- R1-Buono_Vlachos_Supplemental data S1_Networks Data/Notocetus_new version 2022.gephi
- R1-Buono_Vlachos_Supplemental data S1_Networks Data/Yamatocetus_new version 2022.gephi
- R1-Buono_Vlachos_Supplemental data S1_Networks Data/Waipatia_new version 2022.gephi
- R1-Buono_Vlachos_Supplemental data S1_Networks Data/Protocetidae.gephi
- R1-Buono_Vlachos_Supplemental data S1_Networks Data/Pakicetus.gephi
- R1-Buono_Vlachos_Supplemental data S1_Networks Data/.DS_Store
- R1-Buono_Vlachos_Supplemental data S1_Networks Data/Dorudon_new version 2022.gephi
- R1-Buono_Vlachos_Supplemental data S1_Networks Data/Piscobalaena.gephi
- R1-Buono_Vlachos_Supplemental data S1_Networks Data/Aetiocetus_new version 2022.gephi
- R1-Buono_Vlachos_Supplemental data S1_Networks Data/Albertocetus.gephi
- R1-Buono_Vlachos_Supplemental data S1_Networks Data/Caperea_new version 2022.gephi
- R1-Buono_Vlachos_Supplemental data S1_Networks Data/Physeter_new version 2022.gephi
- R1-Buono_Vlachos_Supplemental data S1_Networks Data/Eubalaena_new version 2022.gephi
