# Supplementary material for: Breaking the mold: telescoping drives the evolution of more integrated and heterogeneous skulls in cetaceans
Source: PeerJ. 2022 May 5;10:e13392. doi: 10.7717/peerj.13392 (PMC9080436; doi:10.7717/peerj.13392)
Supplement: Supplemental Information 2 [file peerj-10-13392-s002.zip]

Archive with 6 entries (5 files):
- R1-Buono_ Vlachos_Suplemental Data S2/
- R1-Buono_ Vlachos_Suplemental Data S2/PCA_data_All_R1.dat
- R1-Buono_ Vlachos_Suplemental Data S2/PCA_Data_Bones_R1.dat
- R1-Buono_ Vlachos_Suplemental Data S2/Bones Network Data.xlsx
- R1-Buono_ Vlachos_Suplemental Data S2/Cetacea_matrix.tnt
- R1-Buono_ Vlachos_Suplemental Data S2/PCA_data_Cetaceans_R1.dat
