# Supplementary material for: Breaking the mold: telescoping drives the evolution of more integrated and heterogeneous skulls in cetaceans
Source: PeerJ. 2022 May 5;10:e13392. doi: 10.7717/peerj.13392 (PMC9080436; doi:10.7717/peerj.13392)
Supplement: Supplemental Information 2 [file peerj-10-13392-s002.zip › R1-Buono_ Vlachos_Suplemental Data S2/PCA_data_All_R1.dat]

:	-	-	-	-	-	-	-	-	Group	Group	Group	Group	-	-	-	-	-
Black	Dot	Species	Nodes	Edges	Density	Path Length	Clustering	Heterogeneity	Environment	Taxonomy1	Taxonomy2	Q	14	PC 1	PC 2	PC 3	PC 4
Aquamarine	Dot	Ichthyostega	56	148	0.10	2.94	0.39	0.38	AMPH	ICHT	ICHT	ICHT	Ichthyostega	-2.1023	0.032142	0.48089	0.065208
Chocolate	Dot	Seymouria	56	144	0.09	3.00	0.38	0.33	TER	SEYM	SEYM	SEYM	Seymouria	-2.6253	-0.33626	0.69084	-0.049655
Aquamarine	Dot	Epicrionops	23	51	0.20	1.96	0.59	0.63	AMPH	AMPH	AMPH	AMPH	Epicrionops	3.5208	1.0261	-0.020078	-0.16755
Aquamarine	Dot	Salamandra	25	52	0.17	2.61	0.45	0.27	AMPH	AMPH	AMPH	AMPH	Salamandra	-0.52845	-2.0198	0.70658	0.28795
Aquamarine	Dot	Gastrotheca	22	43	0.19	2.26	0.44	0.41	AMPH	AMPH	AMPH	AMPH	Gastrotheca	0.9245	-1.0907	-0.44654	0.032692
Chocolate	Dot	Procolophon	45	120	0.12	2.69	0.45	0.41	TER	PROCO	PROCO	PROCO	Procolophon	-0.82118	0.014956	0.61374	-0.15167
Chocolate	Dot	Proganochelys	43	111	0.12	2.66	0.43	0.40	TER	TEST	TEST	TEST	Proganochelys	-0.93565	-0.13761	0.39825	-0.23839
Aquamarine	Dot	Podocnemis	34	90	0.16	2.41	0.34	0.32	AMPH	TEST	TEST	TEST	Podocnemis	-0.80879	-1.7062	-0.83939	-0.26692
Aquamarine	Dot	Chelodina	33	80	0.15	2.56	0.43	0.40	AMPH	TEST	TEST	TEST	Chelodina	-0.32219	-0.54214	0.084728	0.045203
Aquamarine	Dot	Kayentachelys	38	101	0.14	2.53	0.41	0.36	AMPH	TEST	TEST	TEST	Kayentachelys	-0.6971	-0.89037	0.047756	-0.26963
Aquamarine	Dot	Chisternon	36	98	0.16	2.43	0.44	0.39	AMPH	TEST	TEST	TEST	Chisternon	0.095332	-0.83727	0.019103	-0.11521
Aquamarine	Dot	Chelydra	36	91	0.14	2.47	0.44	0.38	AMPH	TEST	TEST	TEST	Chelydra	-0.3022	-0.68943	0.23545	-0.3867
Aquamarine	Dot	Carettochelys	36	92	0.15	2.50	0.39	0.43	AMPH	TEST	TEST	TEST	Carettochelys	-0.3504	-0.33811	-0.53154	-0.041018
Chocolate	Dot	Gopherus	36	90	0.14	2.46	0.44	0.43	TER	TEST	TEST	TEST	Gopherus	-0.082127	-0.18779	0.03903	-0.32384
Chocolate	Dot	Testudo	34	94	0.17	2.36	0.45	0.41	TER	TEST	TEST	TEST	Testudo	0.51722	-0.78187	-0.090819	-0.077053
Chocolate	Dot	Petrolacosaurus	55	132	0.09	3.06	0.47	0.43	TER	SAUR	SAUR	SAUR	Petrolacosaurus	-1.7443	0.85404	1.3732	0.2538
Chocolate	Dot	Younginia	53	122	0.09	3.12	0.38	0.43	TER	SAUR	SAUR	SAUR	Younginia	-2.456	0.77213	0.45402	0.41725
Beige	Dot	Rhamphorhynchus	41	95	0.12	2.79	0.31	0.35	AIR	SAUR	SAUR	SAUR	Rhamphorhynchus	-2.182	-0.71844	-0.5863	0.014167
Aquamarine	Dot	Crocodylus	39	97	0.13	2.62	0.43	0.33	AMPH	CROC	CROC	CROC	Crocodylus	-0.99929	-0.99027	0.5457	-0.28223
Chocolate	Dot	Stegosaurus	47	114	0.11	2.89	0.32	0.34	TER	DINO	DINO	DINO	Stegosaurus	-2.4894	-0.62127	-0.26088	0.062742
Chocolate	Dot	Corythosaurus	33	77	0.15	2.62	0.43	0.34	TER	DINO	DINO	DINO	Corythosaurus	-0.67913	-1.1081	0.37393	0.086744
Chocolate	Dot	Plateosaurus	49	112	0.10	3.08	0.34	0.42	TER	DINO	DINO	DINO	Plateosaurus	-2.5435	0.47403	-0.059102	0.48575
Chocolate	Dot	Dromaeosaurus	41	99	0.12	2.73	0.29	0.28	TER	DINO	DINO	DINO	Dromaeosaurus	-2.4793	-1.5045	-0.6129	-0.25035
Beige	Dot	Anser	18	27	0.18	2.18	0.38	0.62	AIR	AVES	AVES	AVES	Anser	1.3853	1.0129	-1.9039	0.039835
Chocolate	Dot	Sphenodon	38	78	0.11	2.85	0.28	0.42	TER	LEPI	LEPI	LEPI	Sphenodon	-2.3556	0.10692	-1.0401	0.11249
Chocolate	Dot	Iguana	42	122	0.14	2.48	0.47	0.43	TER	SQUA	SQUA	SQUA	Iguana	0.07772	-0.13046	0.39	-0.28085
Chocolate	Dot	Python	35	68	0.11	2.76	0.46	0.49	TER	SQUA	SQUA	SQUA	Python	-0.70925	1.0061	0.57223	-0.019183
Chocolate	Dot	Hemitheconyx	34	72	0.13	2.70	0.33	0.39	TER	SQUA	SQUA	SQUA	Hemitheconyx	-1.575	-0.46029	-0.68307	0.036558
Chocolate	Dot	Tupinambis	42	94	0.11	2.81	0.37	0.42	TER	SQUA	SQUA	SQUA	Tupinambis	-1.6826	0.20385	-0.09869	-0.0022222
Chocolate	Dot	Diplometopon	26	57	0.18	2.52	0.61	0.44	TER	SQUA	SQUA	SQUA	Diplometopon	1.527	-0.24041	1.6619	0.51033
Chocolate	Dot	Stenocercus	44	97	0.10	2.90	0.34	0.45	TER	SQUA	SQUA	SQUA	Stenocercus	-2.0748	0.6444	-0.37087	0.099429
Chocolate	Dot	Varanus	42	85	0.10	3.19	0.29	0.42	TER	SQUA	SQUA	SQUA	Varanus	-3.0871	0.48608	-0.48431	0.7634
Chocolate	Dot	Ennantosaurus	52	124	0.09	2.87	0.36	0.51	TER	SYNA	SYNA	SYNA	Ennantosaurus	-1.7835	1.3709	-0.34017	-0.048598
Chocolate	Dot	Dimetrodon	45	111	0.11	2.71	0.44	0.39	TER	SYNA	SYNA	SYNA	Dimetrodon	-1.1463	-0.077977	0.66794	-0.31167
Chocolate	Dot	Jonkeria	51	130	0.10	2.75	0.46	0.50	TER	SYNA	SYNA	SYNA	Jonkeria	-0.78976	1.2102	0.59139	-0.20187
Chocolate	Dot	Thrinaxodon	41	87	0.11	2.94	0.39	0.38	TER	SYNA	SYNA	SYNA	Thrinaxodon	-1.9623	-0.077679	0.41353	0.24097
Aquamarine	Dot	Ornithorhynchus	26	65	0.20	2.13	0.55	0.45	AMPH	MAMM	MAMM	MAMM	Ornithorhynchus	2.2045	-0.73561	0.39815	-0.059634
Chocolate	Dot	Phascolarctos	31	87	0.19	2.26	0.47	0.34	TER	MAMM	MAMM	MAMM	Phascolarctos	0.84201	-1.7612	0.14153	-0.095179
Chocolate	Dot	Didelphis	26	66	0.20	2.15	0.43	0.39	TER	MAMM	MAMM	MAMM	Didelphis	1.1308	-1.5009	-0.67194	-0.092592
Chocolate	Dot	Homo	21	64	0.30	1.74	0.63	0.49	TER	MAMM	MAMM	MAMM	Homo	5.049	-1.6064	0.018177	0.80205
Beige	Dot	Pteropus	21	47	0.22	2.03	0.53	0.55	AIR	MAMM	MAMM	MAMM	Pteropus	2.9471	-0.040227	-0.43769	0.22649
Chocolate	Dot	Mus	28	80	0.21	2.10	0.46	0.40	TER	MAMM	MAMM	MAMM	Mus	1.6062	-1.5041	-0.5034	-0.026976
Chocolate	Dot	Canis	29	97	0.22	2.05	0.60	0.50	TER	MAMM	MAMM	MAMM	Canis	3.1709	-0.43563	0.53679	0.17459
Aqua	Dot	Dorudon	35	92	0.155	2.361	0.439	0.542	AQ	CETA	ARCH	ARCH	Dorudon	0.76241	0.71226	-0.59832	-0.10586
Aquamarine	Dot	Pakicetus	35	99	0.166	2.334	0.391	0.404	AMPH	CETA	ARCH	ARCH	Pakicetus	0.096974	-0.90178	-0.71702	-0.20989
Aquamarine	Dot	Protocetidae	35	102	0.171	2.366	0.540	0.435	AMPH	CETA	ARCH	ARCH	Protocetidae	1.2156	-0.40683	0.80252	-0.018473
Aqua	Dot	Albertocetus	35	88	0.148	2.536	0.476	0.476	AQ	CETA	NEOC	ODON	Albertocetus	0.30577	0.30061	0.2938	0.075346
Aqua	Dot	Notocetus	35	105	0.176	2.363	0.450	0.446	AQ	CETA	NEOC	ODON	Notocetus	0.73995	-0.47892	-0.26129	0.098526
Aqua	Dot	Physeter	34	103	0.184	2.228	0.491	0.525	AQ	CETA	NEOC	ODON	Physeter	1.7016	0.19417	-0.30918	0.040118
Aqua	Dot	Tursiops	35	93	0.156	2.506	0.400	0.573	AQ	CETA	NEOC	ODON	Tursiops	0.36227	1.0708	-0.98561	0.32664
Aqua	Dot	Waipatia	35	97	0.163	2.457	0.392	0.557	AQ	CETA	NEOC	ODON	Waipatia	0.43789	0.78292	-1.1157	0.30388
Aqua	Dot	Aetiocetus	35	78	0.131	2.533	0.487	0.563	AQ	CETA	NEOC	MIST	Aetiocetus	0.49564	1.3865	0.2031	-0.081088
Aqua	Dot	Yamatocetus	35	82	0.138	2.432	0.415	0.589	AQ	CETA	NEOC	MIST	Yamatocetus	0.41692	1.397	-0.84179	-0.14504
Aqua	Dot	Piscobalaena	35	85	0.143	2.450	0.478	0.533	AQ	CETA	NEOC	MIST	Piscobalaena	0.64421	0.87422	0.04233	-0.12306
Aqua	Dot	Eubalaena	35	95	0.160	2.333	0.488	0.581	AQ	CETA	NEOC	MIST	Eubalaena	1.3674	1.1026	-0.27088	-0.027558
Aqua	Dot	Caperea	35	87	0.146	2.378	0.465	0.568	AQ	CETA	NEOC	MIST	Caperea	0.87997	1.1253	-0.33024	-0.18224
Aqua	Dot	Balaenoptera acutorostrata	35	89	0.150	2.407	0.511	0.531	AQ	CETA	NEOC	MIST	Balaenoptera borealis	0.90204	0.63558	0.38739	-0.078099
Aqua	Dot	Balaenoptera borealis	35	87	0.150	2.434	0.509	0.514	AQ	CETA	NEOC	MIST	Balaenoptera acutorostrata	1.0358	0.79125	0.31621	-0.11462
Aqua	Dot	Balaenoptera edeni	35	89	0.150	2.407	0.511	0.531	AQ	CETA	NEOC	MIST	Balaenoptera edeni	1.0358	0.79125	0.31621	-0.11462
Aqua	Dot	Balaenoptera brydei	35	89	0.150	2.407	0.511	0.531	AQ	CETA	NEOC	MIST	Balaenoptera brydei	1.0358	0.79125	0.31621	-0.11462
Aqua	Dot	Balaenoptera musculus	35	91	0.153	2.324	0.512	0.565	AQ	CETA	NEOC	MIST	Balaenoptera musculus	1.3814	1.0436	0.088472	-0.20504
Aqua	Dot	Balaenoptera omurai	35	85	0.143	2.450	0.510	0.549	AQ	CETA	NEOC	MIST	Balaenoptera omurai	0.97146	0.86246	0.48224	-0.10798
Aqua	Dot	Balaeonoptera physalus	35	87	0.146	2.440	0.520	0.530	AQ	CETA	NEOC	MIST	Balaeonoptera physalus	0.97146	0.86246	0.48224	-0.10798
Aqua	Dot	Balaeonoptera ricei	35	83	0.139	2.489	0.487	0.529	AQ	CETA	NEOC	MIST	Balaeonoptera ricei	0.55626	0.91939	0.22616	-0.10702
