# Supplementary material for: Breaking the mold: telescoping drives the evolution of more integrated and heterogeneous skulls in cetaceans
Source: PeerJ. 2022 May 5;10:e13392. doi: 10.7717/peerj.13392 (PMC9080436; doi:10.7717/peerj.13392)
Supplement: Supplemental Information 2 [file peerj-10-13392-s002.zip › R1-Buono_ Vlachos_Suplemental Data S2/PCA_Data_Bones_R1.dat]

:	Dot	-	Group	Group	-	-	-	-	-	Group
Black	Dot	Taxon	Taxon	Bones	Degree	Closeness	Harmonic	Betweeness	Clustering	Group
Green	Dot	Protocetidae	Protocetidae	OR_right	3	0.4	0.44607843137254904	0	1.0	ARCHAEO
Green	Dot	Protocetidae	Protocetidae	OR_left	3	0.4	0.44607843137254904	0	1.0	ARCHAEO
Green	Dot	Protocetidae	Protocetidae	Al_right	6	0.4473684210526316	0.519607843137255	8,371169109	0.5333333333333333	ARCHAEO
Green	Dot	Protocetidae	Protocetidae	Al_left	6	0.4473684210526316	0.519607843137255	8,371169109	0.5333333333333333	ARCHAEO
Green	Dot	Protocetidae	Protocetidae	LA_right	4	0.3953488372093023	0.4583333333333335	3,045833333	0.6666666666666666	ARCHAEO
Green	Dot	Protocetidae	Protocetidae	LA_left	4	0.3953488372093023	0.4583333333333335	3,045833333	0.6666666666666666	ARCHAEO
Green	Dot	Protocetidae	Protocetidae	Mst	4	0.40476190476190477	0.4730392156862746	0	1.0	ARCHAEO
Green	Dot	Protocetidae	Protocetidae	BE	10	0.5	0.5980392156862745	55,58681319	0.3333333333333333	ARCHAEO
Green	Dot	Protocetidae	Protocetidae	PE	8	0.5074626865671642	0.5833333333333334	67,6714591	0.32142857142857145	ARCHAEO
Green	Dot	Protocetidae	Protocetidae	BO	7	0.4146341463414634	0.5147058823529411	29,63998779	0.38095238095238093	ARCHAEO
Green	Dot	Protocetidae	Protocetidae	ET	4	0.40476190476190477	0.4730392156862746	0	1.0	ARCHAEO
Green	Dot	Protocetidae	Protocetidae	TP_right	3	0.34	0.40637254901960795	0	1.0	ARCHAEO
Green	Dot	Protocetidae	Protocetidae	TP_left	3	0.34	0.40637254901960795	0	1.0	ARCHAEO
Green	Dot	Protocetidae	Protocetidae	PT_right	7	0.4927536231884058	0.5637254901960784	31,20479243	0.38095238095238093	ARCHAEO
Green	Dot	Protocetidae	Protocetidae	PT_left	7	0.4927536231884058	0.5637254901960784	31,20479243	0.38095238095238093	ARCHAEO
Green	Dot	Protocetidae	Protocetidae	PA_right	6	0.4788732394366197	0.5441176470588235	27,12344322	0.4	ARCHAEO
Green	Dot	Protocetidae	Protocetidae	PA_left	6	0.4788732394366197	0.5441176470588235	27,12344322	0.4	ARCHAEO
Green	Dot	Protocetidae	Protocetidae	VO	11	0.4927536231884058	0.6127450980392157	57,5984127	0.34545454545454546	ARCHAEO
Green	Dot	Protocetidae	Protocetidae	JU_right	3	0.4146341463414634	0.46078431372549034	21,9609127	0.3333333333333333	ARCHAEO
Green	Dot	Protocetidae	Protocetidae	JU_left	3	0.4146341463414634	0.46078431372549034	21,9609127	0.3333333333333333	ARCHAEO
Green	Dot	Protocetidae	Protocetidae	PL_right	5	0.43037974683544306	0.5	6,867063492	0.5	ARCHAEO
Green	Dot	Protocetidae	Protocetidae	PL_left	5	0.43037974683544306	0.4999999999999999	6,867063492	0.5	ARCHAEO
Green	Dot	Protocetidae	Protocetidae	EX_right	4	0.3541666666666667	0.4299019607843138	1,139423077	0.6666666666666666	ARCHAEO
Green	Dot	Protocetidae	Protocetidae	EX_left	4	0.3541666666666667	0.4299019607843138	1,139423077	0.6666666666666666	ARCHAEO
Green	Dot	Protocetidae	Protocetidae	SQ_right	9	0.4594594594594595	0.5661764705882353	67,07498474	0.3055555555555556	ARCHAEO
Green	Dot	Protocetidae	Protocetidae	SQ_left	9	0.4594594594594595	0.5661764705882353	67,07498474	0.3055555555555556	ARCHAEO
Green	Dot	Protocetidae	Protocetidae	SOC	6	0.425	0.5049019607843137	23,59102564	0.3333333333333333	ARCHAEO
Green	Dot	Protocetidae	Protocetidae	FR_right	11	0.5230769230769231	0.625	82,0155525	0.2909090909090909	ARCHAEO
Green	Dot	Protocetidae	Protocetidae	FR_left	11	0.5230769230769231	0.625	82,0155525	0.2909090909090909	ARCHAEO
Green	Dot	Protocetidae	Protocetidae	NA_right	4	0.37777777777777777	0.44950980392156875	1,833333333	0.6666666666666666	ARCHAEO
Green	Dot	Protocetidae	Protocetidae	NA_left	4	0.37777777777777777	0.44950980392156875	1,833333333	0.6666666666666666	ARCHAEO
Green	Dot	Protocetidae	Protocetidae	MX_right	8	0.4473684210526316	0.5441176470588235	35,65178571	0.35714285714285715	ARCHAEO
Green	Dot	Protocetidae	Protocetidae	MX_left	8	0.4473684210526316	0.5441176470588235	35,65178571	0.35714285714285715	ARCHAEO
Green	Dot	Protocetidae	Protocetidae	PMX_right	4	0.3695652173913043	0.44558823529411784	3,167857143	0.5	ARCHAEO
Green	Dot	Protocetidae	Protocetidae	PMX_left	4	0.3695652173913043	0.44558823529411784	3,167857143	0.5	ARCHAEO
Green	Dot	Pakicetus	Pakicetus	PMX_left	4	0.39080459770114945	0.4583333333333335	5,098809524	0.5	ARCHAEO
Green	Dot	Pakicetus	Pakicetus	PMX_right	4	0.39080459770114945	0.4583333333333334	5,098809524	0.5	ARCHAEO
Green	Dot	Pakicetus	Pakicetus	MX_left	7	0.44155844155844154	0.5294117647058822	29,74478022	0.3333333333333333	ARCHAEO
Green	Dot	Pakicetus	Pakicetus	MX_right	7	0.44155844155844154	0.5294117647058822	29,74478022	0.3333333333333333	ARCHAEO
Green	Dot	Pakicetus	Pakicetus	NA_left	4	0.38636363636363635	0.45588235294117657	3,487301587	0.5	ARCHAEO
Green	Dot	Pakicetus	Pakicetus	NA_right	4	0.38636363636363635	0.45588235294117657	3,487301587	0.5	ARCHAEO
Green	Dot	Pakicetus	Pakicetus	FR_left	11	0.5230769230769231	0.6225490196078431	76,35736486	0.23636363636363636	ARCHAEO
Green	Dot	Pakicetus	Pakicetus	FR_right	11	0.5230769230769231	0.6225490196078431	76,35736486	0.23636363636363636	ARCHAEO
Green	Dot	Pakicetus	Pakicetus	SOC	6	0.43037974683544306	0.5098039215686275	35,33150183	0.3333333333333333	ARCHAEO
Green	Dot	Pakicetus	Pakicetus	SQ_left	7	0.41975308641975306	0.5147058823529411	33,41191586	0.2857142857142857	ARCHAEO
Green	Dot	Pakicetus	Pakicetus	SQ_right	7	0.41975308641975306	0.5147058823529412	33,41191586	0.2857142857142857	ARCHAEO
Green	Dot	Pakicetus	Pakicetus	EX_left	4	0.38636363636363635	0.44852941176470607	9,37537185	0.3333333333333333	ARCHAEO
Green	Dot	Pakicetus	Pakicetus	EX_right	4	0.38636363636363635	0.44852941176470607	9,37537185	0.3333333333333333	ARCHAEO
Green	Dot	Pakicetus	Pakicetus	PL_left	6	0.4594594594594595	0.5318627450980392	14,7990232	0.3333333333333333	ARCHAEO
Green	Dot	Pakicetus	Pakicetus	PL_right	6	0.4594594594594595	0.5318627450980393	14,7990232	0.3333333333333333	ARCHAEO
Green	Dot	Pakicetus	Pakicetus	JU_left	3	0.3695652173913043	0.4289215686274511	9,968528694	0.3333333333333333	ARCHAEO
Green	Dot	Pakicetus	Pakicetus	JU_right	3	0.3695652173913043	0.42892156862745107	9,968528694	0.3333333333333333	ARCHAEO
Green	Dot	Pakicetus	Pakicetus	VO	11	0.53125	0.627450980392157	97,90702353	0.18181818181818182	ARCHAEO
Green	Dot	Pakicetus	Pakicetus	PA_left	6	0.4594594594594595	0.5318627450980393	26,31133589	0.3333333333333333	ARCHAEO
Green	Dot	Pakicetus	Pakicetus	PA_right	6	0.4594594594594595	0.5318627450980393	26,31133589	0.3333333333333333	ARCHAEO
Green	Dot	Pakicetus	Pakicetus	PT_left	5	0.4533333333333333	0.517156862745098	13,39387557	0.3	ARCHAEO
Green	Dot	Pakicetus	Pakicetus	PT_right	5	0.4533333333333333	0.517156862745098	13,39387557	0.3	ARCHAEO
Green	Dot	Pakicetus	Pakicetus	TP_left	3	0.3469387755102041	0.4068627450980392	1	0.6666666666666666	ARCHAEO
Green	Dot	Pakicetus	Pakicetus	TP_right	3	0.3469387755102041	0.40686274509803927	1	0.6666666666666666	ARCHAEO
Green	Dot	Pakicetus	Pakicetus	ET	7	0.4857142857142857	0.5588235294117647	18,40959596	0.42857142857142855	ARCHAEO
Green	Dot	Pakicetus	Pakicetus	BO	4	0.4473684210526316	0.5	30,56026751	0.16666666666666666	ARCHAEO
Green	Dot	Pakicetus	Pakicetus	PE	9	0.53125	0.6078431372549019	56,71155234	0.3055555555555556	ARCHAEO
Green	Dot	Pakicetus	Pakicetus	BE	7	0.5	0.5686274509803921	32,86054224	0.2857142857142857	ARCHAEO
Green	Dot	Pakicetus	Pakicetus	Mst	4	0.44155844155844154	0.5	1,232936508	0.6666666666666666	ARCHAEO
Green	Dot	Pakicetus	Pakicetus	LA_left	3	0.38636363636363635	0.44117647058823545	3,013888889	0.6666666666666666	ARCHAEO
Green	Dot	Pakicetus	Pakicetus	LA_right	3	0.38636363636363635	0.44117647058823545	3,013888889	0.6666666666666666	ARCHAEO
Green	Dot	Pakicetus	Pakicetus	Al_left	7	0.4473684210526316	0.5318627450980393	29,43780386	0.3333333333333333	ARCHAEO
Green	Dot	Pakicetus	Pakicetus	Al_right	7	0.4473684210526316	0.5318627450980393	29,43780386	0.3333333333333333	ARCHAEO
Green	Dot	Pakicetus	Pakicetus	OR_left	5	0.44155844155844154	0.5073529411764706	5,093290043	0.5	ARCHAEO
Green	Dot	Pakicetus	Pakicetus	OR_right	5	0.44155844155844154	0.5073529411764706	5,093290043	0.5	ARCHAEO
Green	Dot	Dorudon	Dorudon	PMX_left	4	0.39080459770114945	0.45931372549019617	4,873287497	0.5	ARCHAEO
Green	Dot	Dorudon	Dorudon	PMX_right	4	0.39080459770114945	0.45931372549019617	4,873287497	0.5	ARCHAEO
Green	Dot	Dorudon	Dorudon	MX_left	7	0.4533333333333333	0.5367647058823528	28,70930312	0.3333333333333333	ARCHAEO
Green	Dot	Dorudon	Dorudon	MX_right	7	0.4533333333333333	0.5367647058823529	28,70930312	0.3333333333333333	ARCHAEO
Green	Dot	Dorudon	Dorudon	NA_left	4	0.40963855421686746	0.4730392156862746	4,550993125	0.5	ARCHAEO
Green	Dot	Dorudon	Dorudon	NA_right	4	0.40963855421686746	0.4730392156862746	4,550993125	0.5	ARCHAEO
Green	Dot	Dorudon	Dorudon	FR_left	13	0.576271186440678	0.6715686274509804	142,744593	0.20512820512820512	ARCHAEO
Green	Dot	Dorudon	Dorudon	FR_right	13	0.576271186440678	0.6715686274509804	142,744593	0.20512820512820512	ARCHAEO
Green	Dot	Dorudon	Dorudon	SOC	5	0.41975308641975306	0.4852941176470588	6,719047619	0.5	ARCHAEO
Green	Dot	Dorudon	Dorudon	SQ_left	6	0.43037974683544306	0.5122549019607843	50,10800866	0.2	ARCHAEO
Green	Dot	Dorudon	Dorudon	SQ_right	6	0.43037974683544306	0.5122549019607843	50,10800866	0.2	ARCHAEO
Green	Dot	Dorudon	Dorudon	EX_left	4	0.38636363636363635	0.4534313725490197	5,491131907	0.5	ARCHAEO
Green	Dot	Dorudon	Dorudon	EX_right	4	0.38636363636363635	0.4534313725490197	5,491131907	0.5	ARCHAEO
Green	Dot	Dorudon	Dorudon	PL_left	6	0.4594594594594595	0.5318627450980392	18,4163908	0.3333333333333333	ARCHAEO
Green	Dot	Dorudon	Dorudon	PL_right	6	0.4594594594594595	0.5318627450980393	18,4163908	0.3333333333333333	ARCHAEO
Green	Dot	Dorudon	Dorudon	JU_left	3	0.35051546391752575	0.4127450980392158	3,667112299	0.3333333333333333	ARCHAEO
Green	Dot	Dorudon	Dorudon	JU_right	3	0.35051546391752575	0.4127450980392158	3,667112299	0.3333333333333333	ARCHAEO
Green	Dot	Dorudon	Dorudon	OR_right	2	0.38636363636363635	0.42892156862745107	0	1.0	ARCHAEO
Green	Dot	Dorudon	Dorudon	OR_left	2	0.38636363636363635	0.42892156862745107	0	1.0	ARCHAEO
Green	Dot	Dorudon	Dorudon	Al_right	3	0.40476190476190477	0.45833333333333337	0,458333333	0.6666666666666666	ARCHAEO
Green	Dot	Dorudon	Dorudon	Al_left	3	0.40476190476190477	0.45833333333333337	0,458333333	0.6666666666666666	ARCHAEO
Green	Dot	Dorudon	Dorudon	LA_right	3	0.3953488372093023	0.448529411764706	3,248484848	0.6666666666666666	ARCHAEO
Green	Dot	Dorudon	Dorudon	LA_left	3	0.3953488372093023	0.448529411764706	3,248484848	0.6666666666666666	ARCHAEO
Green	Dot	Dorudon	Dorudon	Mst	4	0.4788732394366197	0.5245098039215687	1,564009846	0.6666666666666666	ARCHAEO
Green	Dot	Dorudon	Dorudon	BE	5	0.4657534246575342	0.5245098039215685	7,34734318	0.4	ARCHAEO
Green	Dot	Dorudon	Dorudon	PE	7	0.5230769230769231	0.5833333333333334	20,73040065	0.38095238095238093	ARCHAEO
Green	Dot	Dorudon	Dorudon	BO	7	0.4788732394366197	0.5539215686274509	40,31770223	0.23809523809523808	ARCHAEO
Green	Dot	Dorudon	Dorudon	ET	7	0.5	0.5686274509803922	18,02982344	0.42857142857142855	ARCHAEO
Green	Dot	Dorudon	Dorudon	TP_right	1	0.30357142857142855	0.33872549019607856	0	1.0	ARCHAEO
Green	Dot	Dorudon	Dorudon	TP_left	1	0.30357142857142855	0.33872549019607856	0	1.0	ARCHAEO
Green	Dot	Dorudon	Dorudon	PT_right	6	0.4533333333333333	0.5294117647058824	20,20553858	0.26666666666666666	ARCHAEO
Green	Dot	Dorudon	Dorudon	PT_left	6	0.4533333333333333	0.5294117647058824	20,20553858	0.26666666666666666	ARCHAEO
Green	Dot	Dorudon	Dorudon	PA_right	7	0.4788732394366197	0.5539215686274509	34,7129573	0.3333333333333333	ARCHAEO
Green	Dot	Dorudon	Dorudon	PA_left	7	0.4788732394366197	0.5539215686274509	34,7129573	0.3333333333333333	ARCHAEO
Green	Dot	Dorudon	Dorudon	VO	11	0.5230769230769231	0.6274509803921567	80,91940413	0.18181818181818182	ARCHAEO
Blue	Dot	Yamatocetus	Yamatocetus	JU_right	3	0.38636363636363635	0.4387254901960786	4,85	0.3333333333333333	MYSTI
Blue	Dot	Yamatocetus	Yamatocetus	JU_left	3	0.38636363636363635	0.4387254901960786	4,85	0.3333333333333333	MYSTI
Blue	Dot	Yamatocetus	Yamatocetus	PL_right	5	0.4358974358974359	0.5049019607843137	9,888528139	0.4	MYSTI
Blue	Dot	Yamatocetus	Yamatocetus	PL_left	5	0.4358974358974359	0.5049019607843137	9,888528139	0.4	MYSTI
Blue	Dot	Yamatocetus	Yamatocetus	EX_right	4	0.3953488372093023	0.4583333333333335	14,25844156	0.3333333333333333	MYSTI
Blue	Dot	Yamatocetus	Yamatocetus	EX_left	4	0.3953488372093023	0.4583333333333335	14,25844156	0.3333333333333333	MYSTI
Blue	Dot	Yamatocetus	Yamatocetus	SQ_right	7	0.4657534246575342	0.5441176470588234	62,49502165	0.19047619047619047	MYSTI
Blue	Dot	Yamatocetus	Yamatocetus	SQ_left	7	0.4657534246575342	0.5441176470588234	62,49502165	0.19047619047619047	MYSTI
Blue	Dot	Yamatocetus	Yamatocetus	SOC	7	0.4358974358974359	0.5220588235294118	64,83030303	0.23809523809523808	MYSTI
Blue	Dot	Yamatocetus	Yamatocetus	FR_right	11	0.53125	0.6274509803921569	125,2231602	0.14545454545454545	MYSTI
Blue	Dot	Yamatocetus	Yamatocetus	FR_left	11	0.53125	0.627450980392157	125,2231602	0.14545454545454545	MYSTI
Blue	Dot	Yamatocetus	Yamatocetus	NA_right	3	0.38202247191011235	0.4362745098039217	4,932683983	0.3333333333333333	MYSTI
Blue	Dot	Yamatocetus	Yamatocetus	NA_left	3	0.38202247191011235	0.43627450980392174	4,932683983	0.3333333333333333	MYSTI
Blue	Dot	Yamatocetus	Yamatocetus	MX_right	8	0.4722222222222222	0.5637254901960784	45,09047619	0.2857142857142857	MYSTI
Blue	Dot	Yamatocetus	Yamatocetus	MX_left	8	0.4722222222222222	0.5637254901960784	45,09047619	0.2857142857142857	MYSTI
Blue	Dot	Yamatocetus	Yamatocetus	PMX_right	5	0.44155844155844154	0.5098039215686274	12,81450216	0.4	MYSTI
Blue	Dot	Yamatocetus	Yamatocetus	PMX_left	5	0.44155844155844154	0.5098039215686274	12,81450216	0.4	MYSTI
Blue	Dot	Caperea	Caperea	VO	12	0.5396825396825397	0.6446078431372548	89,28253968	0.24242424242424243	MYSTI
Blue	Dot	Caperea	Caperea	OR_left	1	0.3541666666666667	0.3872549019607844	0	0.0	MYSTI
Blue	Dot	Caperea	Caperea	OR_right	1	0.3541666666666667	0.3872549019607844	0	0.0	MYSTI
Blue	Dot	Caperea	Caperea	PA_left	5	0.4594594594594595	0.5196078431372549	20,30952381	0.5	MYSTI
Blue	Dot	Caperea	Caperea	PA_right	5	0.4594594594594595	0.5196078431372549	20,30952381	0.5	MYSTI
Blue	Dot	Caperea	Caperea	AL_left	2	0.35051546391752575	0.3921568627450981	0	1.0	MYSTI
Blue	Dot	Caperea	Caperea	AL_right	2	0.35051546391752575	0.3921568627450981	0	1.0	MYSTI
Blue	Dot	Caperea	Caperea	PT_left	7	0.4533333333333333	0.5367647058823528	33,55357143	0.2857142857142857	MYSTI
Blue	Dot	Caperea	Caperea	PT_right	7	0.4533333333333333	0.5367647058823528	33,55357143	0.2857142857142857	MYSTI
Blue	Dot	Caperea	Caperea	TP_left	2	0.3333333333333333	0.37745098039215697	0	1.0	MYSTI
Blue	Dot	Caperea	Caperea	TP_right	2	0.3333333333333333	0.3774509803921569	0	1.0	MYSTI
Blue	Dot	Caperea	Caperea	ET	6	0.4788732394366197	0.5441176470588236	24,23015873	0.3333333333333333	MYSTI
Blue	Dot	Caperea	Caperea	BO	6	0.4533333333333333	0.5294117647058822	27,52142857	0.3333333333333333	MYSTI
Blue	Dot	Caperea	Caperea	PE	3	0.3953488372093023	0.448529411764706	1,666666667	0.6666666666666666	MYSTI
Blue	Dot	Caperea	Caperea	BE	5	0.425	0.4975490196078431	7,616666667	0.6	MYSTI
Blue	Dot	Caperea	Caperea	IP	1	0.35789473684210527	0.3848039215686276	0	0.7	MYSTI
Blue	Dot	Caperea	Caperea	LA_left	3	0.39080459770114945	0.44117647058823545	1,754166667	0.6666666666666666	MYSTI
Blue	Dot	Caperea	Caperea	LA_right	3	0.39080459770114945	0.44117647058823545	1,754166667	0.6666666666666666	MYSTI
Blue	Dot	Caperea	Caperea	JU_right	3	0.37777777777777777	0.431372549019608	3,092857143	0.3333333333333333	MYSTI
Blue	Dot	Caperea	Caperea	JU_left	3	0.37777777777777777	0.431372549019608	3,092857143	0.3333333333333333	MYSTI
Blue	Dot	Caperea	Caperea	PL_right	5	0.4473684210526316	0.5122549019607843	8,65952381	0.4	MYSTI
Blue	Dot	Caperea	Caperea	PL_left	5	0.4473684210526316	0.5122549019607843	8,65952381	0.4	MYSTI
Blue	Dot	Caperea	Caperea	EX_right	4	0.4146341463414634	0.47058823529411775	13,10357143	0.3333333333333333	MYSTI
Blue	Dot	Caperea	Caperea	EX_left	4	0.4146341463414634	0.47058823529411775	13,10357143	0.3333333333333333	MYSTI
Blue	Dot	Caperea	Caperea	SQ_right	7	0.4722222222222222	0.5490196078431372	45,09880952	0.2857142857142857	MYSTI
Blue	Dot	Caperea	Caperea	SQ_left	7	0.4722222222222222	0.5490196078431372	45,09880952	0.2857142857142857	MYSTI
Blue	Dot	Caperea	Caperea	SOC	9	0.5483870967741935	0.6176470588235294	104,8464286	0.25	MYSTI
Blue	Dot	Caperea	Caperea	FR_right	11	0.5396825396825397	0.6323529411764705	114,7246032	0.18181818181818182	MYSTI
Blue	Dot	Caperea	Caperea	FR_left	11	0.5396825396825397	0.6323529411764705	114,7246032	0.18181818181818182	MYSTI
Blue	Dot	Caperea	Caperea	NA_right	4	0.3953488372093023	0.4583333333333335	3,338888889	0.5	MYSTI
Blue	Dot	Caperea	Caperea	NA_left	4	0.3953488372093023	0.4583333333333335	3,338888889	0.5	MYSTI
Blue	Dot	Caperea	Caperea	MX_right	7	0.4657534246575342	0.5465686274509803	30,27162698	0.3333333333333333	MYSTI
Blue	Dot	Caperea	Caperea	MX_left	7	0.4657534246575342	0.5465686274509803	30,27162698	0.3333333333333333	MYSTI
Blue	Dot	Caperea	Caperea	PMX_right	5	0.4473684210526316	0.5122549019607844	8,510912698	0.4	MYSTI
Blue	Dot	Caperea	Caperea	PMX_left	5	0.4473684210526316	0.5122549019607844	8,510912698	0.4	MYSTI
Blue	Dot	Yamatocetus	Yamatocetus	OR_right	1	0.35051546391752575	0.3848039215686275	0	0.0	MYSTI
Blue	Dot	Yamatocetus	Yamatocetus	OR_left	1	0.35051546391752575	0.3848039215686275	0	0.0	MYSTI
Blue	Dot	Yamatocetus	Yamatocetus	Al_right	3	0.40476190476190477	0.4534313725490198	1,657575758	0.6666666666666666	MYSTI
Blue	Dot	Yamatocetus	Yamatocetus	AL_left	3	0.40476190476190477	0.4534313725490198	1,657575758	0.6666666666666666	MYSTI
Blue	Dot	Yamatocetus	Yamatocetus	LA_right	3	0.38636363636363635	0.4387254901960786	1,848484848	0.6666666666666666	MYSTI
Blue	Dot	Yamatocetus	Yamatocetus	LA_left	3	0.38636363636363635	0.4387254901960786	1,848484848	0.6666666666666666	MYSTI
Blue	Dot	Yamatocetus	Yamatocetus	IP	1	0.3063063063063063	0.3416666666666667	0	0.6	MYSTI
Blue	Dot	Yamatocetus	Yamatocetus	BE	3	0.37777777777777777	0.43382352941176483	2,4	0.6666666666666666	MYSTI
Blue	Dot	Yamatocetus	Yamatocetus	PE	3	0.37777777777777777	0.4348039215686275	1,481818182	0.6666666666666666	MYSTI
Blue	Dot	Yamatocetus	Yamatocetus	BO	6	0.43037974683544306	0.5098039215686275	36,76060606	0.2	MYSTI
Blue	Dot	Yamatocetus	Yamatocetus	ET	4	0.4657534246575342	0.5171568627450981	15,73982684	0.3333333333333333	MYSTI
Blue	Dot	Yamatocetus	Yamatocetus	TP_right	2	0.3333333333333333	0.3774509803921569	0	1.0	MYSTI
Blue	Dot	Yamatocetus	Yamatocetus	TP_left	2	0.3333333333333333	0.37745098039215697	0	1.0	MYSTI
Blue	Dot	Yamatocetus	Yamatocetus	PT_right	4	0.43037974683544306	0.48774509803921573	11,31991342	0.3333333333333333	MYSTI
Blue	Dot	Yamatocetus	Yamatocetus	PT_left	4	0.43037974683544306	0.48774509803921573	11,31991342	0.3333333333333333	MYSTI
Blue	Dot	Yamatocetus	Yamatocetus	PA_right	5	0.44155844155844154	0.5073529411764707	21,03333333	0.4	MYSTI
Blue	Dot	Yamatocetus	Yamatocetus	PA_left	5	0.44155844155844154	0.5073529411764707	21,03333333	0.4	MYSTI
Blue	Dot	Yamatocetus	Yamatocetus	VO	12	0.5230769230769231	0.6348039215686274	99,96320346	0.21212121212121213	MYSTI
Blue	Dot	Eubalaena	Eubalaena	PMX_left	5	0.4533333333333333	0.5171568627450981	5,88956044	0.5	MYSTI
Blue	Dot	Eubalaena	Eubalaena	PMX_right	5	0.4533333333333333	0.5171568627450981	5,88956044	0.5	MYSTI
Blue	Dot	Eubalaena	Eubalaena	MX_left	9	0.4857142857142857	0.5710784313725491	48,61414974	0.2857142857142857	MYSTI
Blue	Dot	Eubalaena	Eubalaena	MX_right	9	0.4857142857142857	0.5710784313725491	48,61414974	0.2857142857142857	MYSTI
Blue	Dot	Eubalaena	Eubalaena	NA_left	5	0.425	0.49264705882352944	4,55	0.5	MYSTI
Blue	Dot	Eubalaena	Eubalaena	NA_right	5	0.425	0.49264705882352944	4,55	0.5	MYSTI
Blue	Dot	Eubalaena	Eubalaena	FR_left	13	0.5666666666666667	0.6568627450980392	121,7797258	0.22727272727272727	MYSTI
Blue	Dot	Eubalaena	Eubalaena	FR_right	13	0.5666666666666667	0.6568627450980392	121,7797258	0.22727272727272727	MYSTI
Blue	Dot	Eubalaena	Eubalaena	SOC	9	0.5230769230769231	0.6029411764705881	94,22548563	0.25	MYSTI
Blue	Dot	Eubalaena	Eubalaena	SQ_left	8	0.4722222222222222	0.5612745098039216	43,79234238	0.32142857142857145	MYSTI
Blue	Dot	Eubalaena	Eubalaena	SQ_right	8	0.4722222222222222	0.5612745098039216	43,79234238	0.32142857142857145	MYSTI
Blue	Dot	Eubalaena	Eubalaena	EX_left	4	0.4146341463414634	0.4730392156862746	13,75628954	0.3333333333333333	MYSTI
Blue	Dot	Eubalaena	Eubalaena	EX_right	4	0.4146341463414634	0.4730392156862746	13,75628954	0.3333333333333333	MYSTI
Blue	Dot	Eubalaena	Eubalaena	PL_left	5	0.425	0.49754901960784315	9,673015873	0.4	MYSTI
Blue	Dot	Eubalaena	Eubalaena	PL_right	5	0.425	0.49754901960784315	9,673015873	0.4	MYSTI
Blue	Dot	Eubalaena	Eubalaena	JU_left	4	0.425	0.482843137254902	9,382323232	0.5	MYSTI
Blue	Dot	Eubalaena	Eubalaena	JU_right	4	0.425	0.482843137254902	9,382323232	0.5	MYSTI
Blue	Dot	Eubalaena	Eubalaena	VO	12	0.5230769230769231	0.6348039215686274	67,80693196	0.24242424242424243	MYSTI
Blue	Dot	Eubalaena	Eubalaena	OR_left	1	0.3655913978494624	0.39705882352941185	0	0.0	MYSTI
Blue	Dot	Eubalaena	Eubalaena	OR_right	1	0.3655913978494624	0.39705882352941185	0	0.0	MYSTI
Blue	Dot	Eubalaena	Eubalaena	PA_left	4	0.43037974683544306	0.48774509803921584	2	0.8333333333333334	MYSTI
Blue	Dot	Eubalaena	Eubalaena	PA_right	4	0.43037974683544306	0.48774509803921573	2	0.8333333333333334	MYSTI
Blue	Dot	Eubalaena	Eubalaena	AL_left	5	0.425	0.49509803921568635	7,631227106	0.5	MYSTI
Blue	Dot	Eubalaena	Eubalaena	AL_right	5	0.425	0.49509803921568635	7,631227106	0.5	MYSTI
Blue	Dot	Eubalaena	Eubalaena	PT_left	6	0.4594594594594595	0.5294117647058825	15,95652819	0.3333333333333333	MYSTI
Blue	Dot	Eubalaena	Eubalaena	PT_right	6	0.4594594594594595	0.5294117647058825	15,95652819	0.3333333333333333	MYSTI
Blue	Dot	Eubalaena	Eubalaena	TP_left	2	0.33663366336633666	0.3833333333333334	0	1.0	MYSTI
Blue	Dot	Eubalaena	Eubalaena	TP_right	2	0.33663366336633666	0.38333333333333336	0	1.0	MYSTI
Blue	Dot	Eubalaena	Eubalaena	ET	6	0.4927536231884058	0.5539215686274509	10,49578755	0.4666666666666667	MYSTI
Blue	Dot	Eubalaena	Eubalaena	BO	6	0.44155844155844154	0.5196078431372549	27,60919913	0.2	MYSTI
Blue	Dot	Eubalaena	Eubalaena	LA_left	2	0.3434343434343434	0.3882352941176472	0	1.0	MYSTI
Blue	Dot	Eubalaena	Eubalaena	LA_right	2	0.3434343434343434	0.3882352941176472	0	1.0	MYSTI
Blue	Dot	Eubalaena	Eubalaena	PE	7	0.5	0.5686274509803921	26,00457875	0.3333333333333333	MYSTI
Blue	Dot	Eubalaena	Eubalaena	BE	3	0.40476190476190477	0.4534313725490198	0,807692308	0.6666666666666666	MYSTI
Blue	Dot	Eubalaena	Eubalaena	IP	1	0.3469387755102041	0.37745098039215697	0	0.7	MYSTI
Blue	Dot	Balaenoptera_musculus	Balaenoptera_musculus	PMX_left	5	0.4657534246575342	0.5245098039215688	5,187091503	0.5	MYSTI
Blue	Dot	Balaenoptera_musculus	Balaenoptera_musculus	PMX_right	5	0.4657534246575342	0.5245098039215688	5,187091503	0.5	MYSTI
Blue	Dot	Balaenoptera_musculus	Balaenoptera_musculus	MX_left	8	0.5151515151515151	0.5882352941176472	51,22002801	0.32142857142857145	MYSTI
Blue	Dot	Balaenoptera_musculus	Balaenoptera_musculus	MX_right	8	0.5151515151515151	0.5882352941176472	51,22002801	0.32142857142857145	MYSTI
Blue	Dot	Balaenoptera_musculus	Balaenoptera_musculus	NA_left	4	0.425	0.4803921568627453	2,059313725	0.5	MYSTI
Blue	Dot	Balaenoptera_musculus	Balaenoptera_musculus	NA_right	4	0.425	0.4803921568627453	2,059313725	0.5	MYSTI
Blue	Dot	Balaenoptera_musculus	Balaenoptera_musculus	FR_left	10	0.5396825396825397	0.622549019607843	80,9694211	0.24444444444444444	MYSTI
Blue	Dot	Balaenoptera_musculus	Balaenoptera_musculus	FR_right	10	0.5396825396825397	0.622549019607843	80,9694211	0.24444444444444444	MYSTI
Blue	Dot	Balaenoptera_musculus	Balaenoptera_musculus	SOC	15	0.6181818181818182	0.7107843137254901	173,9253035	0.19047619047619047	MYSTI
Blue	Dot	Balaenoptera_musculus	Balaenoptera_musculus	SQ_left	6	0.44155844155844154	0.517156862745098	20,15873016	0.4	MYSTI
Blue	Dot	Balaenoptera_musculus	Balaenoptera_musculus	SQ_right	6	0.44155844155844154	0.517156862745098	20,15873016	0.4	MYSTI
Blue	Dot	Balaenoptera_musculus	Balaenoptera_musculus	EX_left	4	0.4533333333333333	0.5049019607843137	8,681535948	0.5	MYSTI
Blue	Dot	Balaenoptera_musculus	Balaenoptera_musculus	EX_right	4	0.4533333333333333	0.5049019607843137	8,681535948	0.5	MYSTI
Blue	Dot	Balaenoptera_musculus	Balaenoptera_musculus	PL_left	5	0.4533333333333333	0.5147058823529412	10,31795051	0.4	MYSTI
Blue	Dot	Balaenoptera_musculus	Balaenoptera_musculus	PL_right	5	0.4533333333333333	0.5147058823529412	10,31795051	0.4	MYSTI
Blue	Dot	Balaenoptera_musculus	Balaenoptera_musculus	JU_left	3	0.38636363636363635	0.43872549019607854	3,219047619	0.6666666666666666	MYSTI
Blue	Dot	Balaenoptera_musculus	Balaenoptera_musculus	JU_right	3	0.38636363636363635	0.43872549019607854	3,219047619	0.6666666666666666	MYSTI
Blue	Dot	Balaenoptera_musculus	Balaenoptera_musculus	VO	10	0.5074626865671642	0.6029411764705883	63,22927171	0.2222222222222222	MYSTI
Blue	Dot	Balaenoptera_musculus	Balaenoptera_musculus	OR_left	1	0.3541666666666667	0.38480392156862747	0	0.0	MYSTI
Blue	Dot	Balaenoptera_musculus	Balaenoptera_musculus	OR_right	1	0.3541666666666667	0.38480392156862747	0	0.0	MYSTI
Blue	Dot	Balaenoptera_musculus	Balaenoptera_musculus	PA_left	6	0.4657534246575342	0.5343137254901961	16,36239496	0.5333333333333333	MYSTI
Blue	Dot	Balaenoptera_musculus	Balaenoptera_musculus	PA_right	6	0.4657534246575342	0.5343137254901961	16,36239496	0.5333333333333333	MYSTI
Blue	Dot	Balaenoptera_musculus	Balaenoptera_musculus	AL_left	3	0.35789473684210527	0.411764705882353	0	1.0	MYSTI
Blue	Dot	Balaenoptera_musculus	Balaenoptera_musculus	AL_right	3	0.35789473684210527	0.4117647058823529	0	1.0	MYSTI
Blue	Dot	Balaenoptera_musculus	Balaenoptera_musculus	PT_left	6	0.4473684210526316	0.5220588235294118	26,5162465	0.3333333333333333	MYSTI
Blue	Dot	Balaenoptera_musculus	Balaenoptera_musculus	PT_right	6	0.4473684210526316	0.5220588235294118	26,5162465	0.3333333333333333	MYSTI
Blue	Dot	Balaenoptera_musculus	Balaenoptera_musculus	TP_left	3	0.3655913978494624	0.4215686274509804	1,275980392	0.6666666666666666	MYSTI
Blue	Dot	Balaenoptera_musculus	Balaenoptera_musculus	TP_right	3	0.3655913978494624	0.42156862745098045	1,275980392	0.6666666666666666	MYSTI
Blue	Dot	Balaenoptera_musculus	Balaenoptera_musculus	ET	6	0.4722222222222222	0.5392156862745098	26,5503268	0.2	MYSTI
Blue	Dot	Balaenoptera_musculus	Balaenoptera_musculus	BO	8	0.4927536231884058	0.5735294117647058	61,37175537	0.10714285714285714	MYSTI
Blue	Dot	Balaenoptera_musculus	Balaenoptera_musculus	PE	3	0.38202247191011235	0.4362745098039217	2,077777778	0.6666666666666666	MYSTI
Blue	Dot	Balaenoptera_musculus	Balaenoptera_musculus	BE	3	0.3953488372093023	0.448529411764706	3,752941176	0.6666666666666666	MYSTI
Blue	Dot	Balaenoptera_musculus	Balaenoptera_musculus	IP	5	0.4722222222222222	0.5318627450980391	5,157142857	0.7	MYSTI
Blue	Dot	Balaenoptera_musculus	Balaenoptera_musculus	LA_left	2	0.3469387755102041	0.38725490196078444	0	1.0	MYSTI
Blue	Dot	Piscobalaena	Piscobalaena	VO	12	0.5666666666666667	0.6568627450980391	152,9668831	0.18181818181818182	MYSTI
Blue	Dot	Piscobalaena	Piscobalaena	JU_right	3	0.39080459770114945	0.4436274509803923	4,525865801	0.3333333333333333	MYSTI
Blue	Dot	Piscobalaena	Piscobalaena	JU_left	3	0.39080459770114945	0.4436274509803923	4,525865801	0.3333333333333333	MYSTI
Blue	Dot	Piscobalaena	Piscobalaena	PL_right	4	0.43037974683544306	0.48774509803921573	8,057142857	0.5	MYSTI
Blue	Dot	Piscobalaena	Piscobalaena	PL_left	4	0.43037974683544306	0.48774509803921573	8,057142857	0.5	MYSTI
Blue	Dot	Piscobalaena	Piscobalaena	EX_right	4	0.4	0.46568627450980393	5,370238095	0.5	MYSTI
Blue	Dot	Piscobalaena	Piscobalaena	EX_left	4	0.4	0.46568627450980393	5,370238095	0.5	MYSTI
Blue	Dot	Piscobalaena	Piscobalaena	SQ_right	8	0.43037974683544306	0.5318627450980392	38,22261905	0.25	MYSTI
Blue	Dot	Piscobalaena	Piscobalaena	SQ_left	8	0.43037974683544306	0.5318627450980393	38,22261905	0.25	MYSTI
Blue	Dot	Piscobalaena	Piscobalaena	SOC	7	0.44155844155844154	0.5294117647058822	37,08658009	0.3333333333333333	MYSTI
Blue	Dot	Piscobalaena	Piscobalaena	FR_right	6	0.425	0.5049019607843138	43,02824675	0.26666666666666666	MYSTI
Blue	Dot	Piscobalaena	Piscobalaena	FR_left	6	0.425	0.5049019607843138	43,02824675	0.26666666666666666	MYSTI
Blue	Dot	Piscobalaena	Piscobalaena	NA_right	4	0.37362637362637363	0.44362745098039225	7,722727273	0.3333333333333333	MYSTI
Blue	Dot	Piscobalaena	Piscobalaena	NA_left	4	0.37362637362637363	0.44362745098039225	7,722727273	0.3333333333333333	MYSTI
Blue	Dot	Piscobalaena	Piscobalaena	MX_right	9	0.5151515151515151	0.5980392156862745	96,42662338	0.2222222222222222	MYSTI
Blue	Dot	Piscobalaena	Piscobalaena	MX_left	9	0.5151515151515151	0.5980392156862745	96,42662338	0.2222222222222222	MYSTI
Blue	Dot	Piscobalaena	Piscobalaena	PMX_right	3	0.4146341463414634	0.4632352941176472	2,292099567	0.6666666666666666	MYSTI
Blue	Dot	Piscobalaena	Piscobalaena	PMX_left	3	0.4146341463414634	0.4632352941176472	2,292099567	0.6666666666666666	MYSTI
Blue	Dot	Balaenoptera_acutorostrata	Balaenoptera_acutorostrata	PMX_left	5	0.44155844155844154	0.5073529411764707	8,058134921	0.4	MYSTI
Blue	Dot	Balaenoptera_acutorostrata	Balaenoptera_acutorostrata	PMX_right	5	0.44155844155844154	0.5073529411764707	8,058134921	0.4	MYSTI
Blue	Dot	Balaenoptera_acutorostrata	Balaenoptera_acutorostrata	MX_left	7	0.4594594594594595	0.5416666666666669	39,70268759	0.3333333333333333	MYSTI
Blue	Dot	Balaenoptera_acutorostrata	Balaenoptera_acutorostrata	MX_right	7	0.4594594594594595	0.5416666666666669	39,70268759	0.3333333333333333	MYSTI
Blue	Dot	Balaenoptera_acutorostrata	Balaenoptera_acutorostrata	NA_left	4	0.3953488372093023	0.4607843137254903	3,227777778	0.5	MYSTI
Blue	Dot	Balaenoptera_acutorostrata	Balaenoptera_acutorostrata	NA_right	4	0.3953488372093023	0.4607843137254903	3,227777778	0.5	MYSTI
Blue	Dot	Balaenoptera_acutorostrata	Balaenoptera_acutorostrata	FR_left	12	0.5573770491803278	0.6519607843137254	134,9441198	0.19696969696969696	MYSTI
Blue	Dot	Balaenoptera_acutorostrata	Balaenoptera_acutorostrata	FR_right	12	0.5573770491803278	0.6519607843137254	134,9441198	0.19696969696969696	MYSTI
Blue	Dot	Balaenoptera_acutorostrata	Balaenoptera_acutorostrata	SOC	9	0.53125	0.6078431372549019	84,87925685	0.3055555555555556	MYSTI
Blue	Dot	Balaenoptera_acutorostrata	Balaenoptera_acutorostrata	SQ_left	6	0.4	0.4828431372549021	13,70955988	0.4	MYSTI
Blue	Dot	Balaenoptera_acutorostrata	Balaenoptera_acutorostrata	SQ_right	6	0.4	0.4828431372549021	13,70955988	0.4	MYSTI
Blue	Dot	Balaenoptera_acutorostrata	Balaenoptera_acutorostrata	EX_left	4	0.40963855421686746	0.47058823529411764	5,987175325	0.5	MYSTI
Blue	Dot	Balaenoptera_acutorostrata	Balaenoptera_acutorostrata	EX_right	4	0.40963855421686746	0.47058823529411764	5,987175325	0.5	MYSTI
Blue	Dot	Balaenoptera_acutorostrata	Balaenoptera_acutorostrata	PL_left	5	0.4594594594594595	0.5196078431372549	12,35077561	0.4	MYSTI
Blue	Dot	Balaenoptera_acutorostrata	Balaenoptera_acutorostrata	PL_right	5	0.4594594594594595	0.5196078431372549	12,35077561	0.4	MYSTI
Blue	Dot	Balaenoptera_acutorostrata	Balaenoptera_acutorostrata	JU_left	3	0.39080459770114945	0.44362745098039225	7,295833333	0.6666666666666666	MYSTI
Blue	Dot	Balaenoptera_acutorostrata	Balaenoptera_acutorostrata	JU_right	3	0.39080459770114945	0.44362745098039225	7,295833333	0.6666666666666666	MYSTI
Blue	Dot	Balaenoptera_acutorostrata	Balaenoptera_acutorostrata	VO	10	0.5	0.5980392156862746	78,60598846	0.2222222222222222	MYSTI
Blue	Dot	Balaenoptera_acutorostrata	Balaenoptera_acutorostrata	LA_right	2	0.32075471698113206	0.3661764705882354	0	1.0	MYSTI
Blue	Dot	Balaenoptera_acutorostrata	Balaenoptera_acutorostrata	LA_left	2	0.32075471698113206	0.3661764705882354	0	1.0	MYSTI
Blue	Dot	Balaenoptera_acutorostrata	Balaenoptera_acutorostrata	IP	5	0.4722222222222222	0.5318627450980391	8,352453102	0.7	MYSTI
Blue	Dot	Balaenoptera_acutorostrata	Balaenoptera_acutorostrata	BE	3	0.3953488372093023	0.448529411764706	3,945454545	0.6666666666666666	MYSTI
Blue	Dot	Balaenoptera_acutorostrata	Balaenoptera_acutorostrata	PE	3	0.38202247191011235	0.4362745098039217	1,958333333	0.6666666666666666	MYSTI
Blue	Dot	Balaenoptera_acutorostrata	Balaenoptera_acutorostrata	BO	8	0.4927536231884058	0.5735294117647058	80,62352092	0.10714285714285714	MYSTI
Blue	Dot	Balaenoptera_acutorostrata	Balaenoptera_acutorostrata	ET	6	0.4722222222222222	0.5392156862745098	25,2018759	0.3333333333333333	MYSTI
Blue	Dot	Balaenoptera_acutorostrata	Balaenoptera_acutorostrata	TP_right	3	0.35789473684210527	0.41666666666666674	1,465151515	0.6666666666666666	MYSTI
Blue	Dot	Balaenoptera_acutorostrata	Balaenoptera_acutorostrata	TP_left	3	0.35789473684210527	0.41666666666666674	1,465151515	0.6666666666666666	MYSTI
Blue	Dot	Balaenoptera_acutorostrata	Balaenoptera_acutorostrata	PT_right	6	0.4594594594594595	0.5318627450980392	33,33984488	0.3333333333333333	MYSTI
Blue	Dot	Balaenoptera_acutorostrata	Balaenoptera_acutorostrata	PT_left	6	0.4594594594594595	0.5318627450980392	33,33984488	0.3333333333333333	MYSTI
Blue	Dot	Balaenoptera_acutorostrata	Balaenoptera_acutorostrata	AL_right	3	0.3434343434343434	0.4029411764705882	0	1.0	MYSTI
Blue	Dot	Balaenoptera_acutorostrata	Balaenoptera_acutorostrata	AL_left	3	0.3434343434343434	0.40294117647058825	0	1.0	MYSTI
Blue	Dot	Balaenoptera_acutorostrata	Balaenoptera_acutorostrata	PA_right	6	0.44155844155844154	0.5171568627450981	16,63549784	0.5333333333333333	MYSTI
Blue	Dot	Balaenoptera_acutorostrata	Balaenoptera_acutorostrata	PA_left	6	0.44155844155844154	0.5171568627450981	16,63549784	0.5333333333333333	MYSTI
Blue	Dot	Balaenoptera_acutorostrata	Balaenoptera_acutorostrata	OR_right	1	0.3617021276595745	0.39460784313725494	0	0.0	MYSTI
Blue	Dot	Balaenoptera_acutorostrata	Balaenoptera_acutorostrata	OR_left	1	0.3617021276595745	0.39460784313725494	0	0.0	MYSTI
Coral	Dot	Aetiocetus	Aetiocetus	PMX_left	5	0.44155844155844154	0.5098039215686274	20,94920635	0.4	MYSTI
Coral	Dot	Aetiocetus	Aetiocetus	PMX_right	5	0.44155844155844154	0.5098039215686275	20,94920635	0.4	MYSTI
Coral	Dot	Aetiocetus	Aetiocetus	MX_left	7	0.4594594594594595	0.5441176470588235	46,84603175	0.2857142857142857	MYSTI
Coral	Dot	Aetiocetus	Aetiocetus	MX_right	7	0.4594594594594595	0.5441176470588235	46,84603175	0.2857142857142857	MYSTI
Coral	Dot	Aetiocetus	Aetiocetus	NA_left	2	0.3655913978494624	0.4068627450980393	0	1.0	MYSTI
Coral	Dot	Aetiocetus	Aetiocetus	NA_right	2	0.3655913978494624	0.40686274509803927	0	1.0	MYSTI
Coral	Dot	Aetiocetus	Aetiocetus	FR_left	9	0.4927536231884058	0.5833333333333331	116,6166667	0.16666666666666666	MYSTI
Coral	Dot	Aetiocetus	Aetiocetus	FR_right	9	0.4927536231884058	0.5833333333333331	116,6166667	0.16666666666666666	MYSTI
Coral	Dot	Aetiocetus	Aetiocetus	SOC	5	0.39080459770114945	0.465686274509804	47,43333333	0.1	MYSTI
Coral	Dot	Aetiocetus	Aetiocetus	SQ_left	7	0.4358974358974359	0.5245098039215685	49,73412698	0.23809523809523808	MYSTI
Coral	Dot	Aetiocetus	Aetiocetus	SQ_right	7	0.4358974358974359	0.5245098039215685	49,73412698	0.23809523809523808	MYSTI
Coral	Dot	Aetiocetus	Aetiocetus	EX_left	4	0.39080459770114945	0.4558823529411765	24,13333333	0.16666666666666666	MYSTI
Coral	Dot	Aetiocetus	Aetiocetus	EX_right	4	0.39080459770114945	0.4558823529411765	24,13333333	0.16666666666666666	MYSTI
Coral	Dot	Aetiocetus	Aetiocetus	PL_left	3	0.38636363636363635	0.4470588235294118	0,7	0.6666666666666666	MYSTI
Coral	Dot	Aetiocetus	Aetiocetus	PL_right	3	0.38636363636363635	0.4470588235294118	0,7	0.6666666666666666	MYSTI
Coral	Dot	Aetiocetus	Aetiocetus	JU_left	3	0.3617021276595745	0.4225490196078432	3,70952381	0.3333333333333333	MYSTI
Coral	Dot	Aetiocetus	Aetiocetus	JU_right	3	0.3617021276595745	0.4225490196078432	3,70952381	0.3333333333333333	MYSTI
Coral	Dot	Aetiocetus	Aetiocetus	VO	12	0.5230769230769231	0.6348039215686274	133,7936508	0.22727272727272727	MYSTI
Coral	Dot	Aetiocetus	Aetiocetus	OR_left	1	0.3333333333333333	0.36764705882352944	0	0.0	MYSTI
Coral	Dot	Aetiocetus	Aetiocetus	OR_right	1	0.3333333333333333	0.36764705882352944	0	0.0	MYSTI
Coral	Dot	Aetiocetus	Aetiocetus	PA_left	5	0.41975308641975306	0.49264705882352944	31,78571429	0.4	MYSTI
Coral	Dot	Aetiocetus	Aetiocetus	PA_right	5	0.41975308641975306	0.4926470588235295	31,78571429	0.4	MYSTI
Coral	Dot	Aetiocetus	Aetiocetus	AL_left	4	0.41975308641975306	0.48039215686274517	6,672222222	0.6666666666666666	MYSTI
Coral	Dot	Aetiocetus	Aetiocetus	AL_right	4	0.41975308641975306	0.48039215686274517	6,672222222	0.6666666666666666	MYSTI
Coral	Dot	Aetiocetus	Aetiocetus	PT_left	6	0.4358974358974359	0.5147058823529412	32,68730159	0.3333333333333333	MYSTI
Coral	Dot	Aetiocetus	Aetiocetus	PT_right	6	0.4358974358974359	0.5147058823529412	32,68730159	0.3333333333333333	MYSTI
Coral	Dot	Aetiocetus	Aetiocetus	TP_left	2	0.3269230769230769	0.37598039215686285	0	1.0	MYSTI
Coral	Dot	Aetiocetus	Aetiocetus	TP_right	2	0.3269230769230769	0.3759803921568628	0	1.0	MYSTI
Coral	Dot	Aetiocetus	Aetiocetus	ET	2	0.35051546391752575	0.4004901960784314	0	1.0	MYSTI
Coral	Dot	Aetiocetus	Aetiocetus	BO	6	0.44155844155844154	0.519607843137255	50,03333333	0.3333333333333333	MYSTI
Coral	Dot	Aetiocetus	Aetiocetus	IP	1	0.2833333333333333	0.31764705882352945	0	0.6	MYSTI
Coral	Dot	Aetiocetus	Aetiocetus	LA_left	3	0.38202247191011235	0.4338235294117649	1,952380952	0.6666666666666666	MYSTI
Coral	Dot	Aetiocetus	Aetiocetus	LA_right	3	0.38202247191011235	0.4338235294117649	1,952380952	0.6666666666666666	MYSTI
Coral	Dot	Aetiocetus	Aetiocetus	PE	3	0.3541666666666667	0.4151960784313726	0,5	0.6666666666666666	MYSTI
Coral	Dot	Aetiocetus	Aetiocetus	BE	5	0.4146341463414634	0.48774509803921573	8,666666667	0.6	MYSTI
Blue	Dot	Piscobalaena	Piscobalaena	OR_right	1	0.3008849557522124	0.33529411764705885	0	0.0	MYSTI
Blue	Dot	Piscobalaena	Piscobalaena	OR_left	1	0.3008849557522124	0.3352941176470588	0	0.0	MYSTI
Blue	Dot	Piscobalaena	Piscobalaena	Al_right	3	0.38202247191011235	0.4362745098039217	0	1.0	MYSTI
Blue	Dot	Piscobalaena	Piscobalaena	AL_left	3	0.38202247191011235	0.43627450980392163	0	1.0	MYSTI
Blue	Dot	Piscobalaena	Piscobalaena	LA_right	3	0.3655913978494624	0.4191176470588237	6,66667E+15	0.6666666666666666	MYSTI
Blue	Dot	Piscobalaena	Piscobalaena	LA_left	3	0.3655913978494624	0.4191176470588237	0.6666666666666666	0.6666666666666666	MYSTI
Blue	Dot	Piscobalaena	Piscobalaena	IP	3	0.39080459770114945	0.44362745098039225	0	1.0	MYSTI
Blue	Dot	Piscobalaena	Piscobalaena	BE	3	0.40476190476190477	0.4583333333333334	4,602380952	0.6666666666666666	MYSTI
Blue	Dot	Piscobalaena	Piscobalaena	PE	5	0.39080459770114945	0.465686274509804	11,01991342	0.3	MYSTI
Blue	Dot	Piscobalaena	Piscobalaena	BO	8	0.4657534246575342	0.5588235294117646	68,1	0.17857142857142858	MYSTI
Blue	Dot	Piscobalaena	Piscobalaena	ET	2	0.37777777777777777	0.42156862745098045	0	1.0	MYSTI
Blue	Dot	Piscobalaena	Piscobalaena	TP_right	3	0.3695652173913043	0.4299019607843138	1,795238095	0.6666666666666666	MYSTI
Blue	Dot	Piscobalaena	Piscobalaena	TP_left	3	0.3695652173913043	0.4299019607843138	1,795238095	0.6666666666666666	MYSTI
Blue	Dot	Piscobalaena	Piscobalaena	PT_right	6	0.4657534246575342	0.5367647058823528	30,36558442	0.3333333333333333	MYSTI
Blue	Dot	Piscobalaena	Piscobalaena	PT_left	6	0.4657534246575342	0.5367647058823528	30,36558442	0.3333333333333333	MYSTI
Blue	Dot	Piscobalaena	Piscobalaena	PA_right	8	0.4857142857142857	0.5686274509803922	56,13906926	0.32142857142857145	MYSTI
Blue	Dot	Piscobalaena	Piscobalaena	PA_left	8	0.4857142857142857	0.5686274509803922	56,13906926	0.32142857142857145	MYSTI
Coral	Dot	Notocetus	Notocetus	JU_right	4	0.3953488372093023	0.4617647058823531	5,737586301	0.5	ODON
Coral	Dot	Notocetus	Notocetus	JU_left	4	0.3953488372093023	0.4617647058823531	5,737586301	0.5	ODON
Coral	Dot	Notocetus	Notocetus	PL_right	6	0.4473684210526316	0.5122549019607843	5,680952381	0.6	ODON
Coral	Dot	Notocetus	Notocetus	PL_left	6	0.4473684210526316	0.5122549019607843	5,680952381	0.6	ODON
Coral	Dot	Notocetus	Notocetus	EX_right	5	0.425	0.49264705882352944	18,33475166	0.4	ODON
Coral	Dot	Notocetus	Notocetus	EX_left	5	0.425	0.49264705882352944	18,33475166	0.4	ODON
Coral	Dot	Notocetus	Notocetus	SQ_right	6	0.3953488372093023	0.4852941176470588	25,40514413	0.26666666666666666	ODON
Coral	Dot	Notocetus	Notocetus	SQ_left	6	0.3953488372093023	0.4852941176470588	25,40514413	0.26666666666666666	ODON
Coral	Dot	Notocetus	Notocetus	SOC	9	0.53125	0.6078431372549018	95,94859417	0.2222222222222222	ODON
Coral	Dot	Notocetus	Notocetus	FR_right	11	0.53125	0.6200980392156863	77,66009617	0.2222222222222222	ODON
Coral	Dot	Notocetus	Notocetus	FR_left	11	0.53125	0.6200980392156863	77,66009617	0.2222222222222222	ODON
Coral	Dot	Notocetus	Notocetus	NA_right	6	0.425	0.5073529411764706	11,73061821	0.4666666666666667	ODON
Coral	Dot	Notocetus	Notocetus	NA_left	6	0.425	0.5073529411764706	11,73061821	0.4666666666666667	ODON
Coral	Dot	Notocetus	Notocetus	MX_right	10	0.5074626865671642	0.5955882352941176	43,94425494	0.3333333333333333	ODON
Coral	Dot	Notocetus	Notocetus	MX_left	10	0.5074626865671642	0.5955882352941176	43,94425494	0.3333333333333333	ODON
Coral	Dot	Notocetus	Notocetus	PMX_right	6	0.43037974683544306	0.5098039215686274	4,356599833	0.6666666666666666	ODON
Coral	Dot	Notocetus	Notocetus	PMX_left	6	0.43037974683544306	0.5098039215686274	4,356599833	0.6666666666666666	ODON
Blue	Dot	Balaenoptera_musculus	Balaenoptera_musculus	LA_right	2	0.3469387755102041	0.38725490196078444	0	1.0	ODON
Coral	Dot	Physeter	Physeter	LA_right	4	0.4177215189873418	0.4772727272727274	0,916200874	0.8333333333333334	ODON
Coral	Dot	Physeter	Physeter	LA_left	4	0.4177215189873418	0.4772727272727274	1,336507937	0.8333333333333334	ODON
Coral	Dot	Physeter	Physeter	IP	1	0.375	0.40151515151515166	0	0.7	ODON
Coral	Dot	Physeter	Physeter	BE	7	0.4782608695652174	0.558080808080808	12,49982599	0.47619047619047616	ODON
Coral	Dot	Physeter	Physeter	PE	9	0.4852941176470588	0.5858585858585859	30,36666667	0.3055555555555556	ODON
Coral	Dot	Physeter	Physeter	BO	5	0.4583333333333333	0.5202020202020201	17,31317694	0.4	ODON
Coral	Dot	Physeter	Physeter	ET	6	0.4520547945205479	0.5176767676767676	9,275096554	0.3	ODON
Coral	Dot	Physeter	Physeter	TP_right	2	0.3402061855670103	0.38888888888888895	0	1.0	ODON
Coral	Dot	Physeter	Physeter	TP_left	2	0.336734693877551	0.38636363636363646	0	1.0	ODON
Coral	Dot	Physeter	Physeter	PT_right	9	0.5076923076923077	0.595959595959596	22,43081763	0.4444444444444444	ODON
Coral	Dot	Physeter	Physeter	PT_left	9	0.515625	0.601010101010101	24,51345917	0.4444444444444444	ODON
Coral	Dot	Physeter	Physeter	AL_right	6	0.4520547945205479	0.5277777777777777	10,06050738	0.4666666666666667	ODON
Coral	Dot	Physeter	Physeter	AL_left	6	0.4520547945205479	0.5277777777777777	11,31388889	0.4666666666666667	ODON
Coral	Dot	Physeter	Physeter	PA_right	5	0.4520547945205479	0.5151515151515152	3,23015873	0.7	ODON
Coral	Dot	Physeter	Physeter	PA_left	5	0.44594594594594594	0.5101010101010102	2,896825397	0.7	ODON
Coral	Dot	Physeter	Physeter	OR_right	2	0.4125	0.45202020202020204	0,514520202	0.0	ODON
Coral	Dot	Physeter	Physeter	OR_left	2	0.4125	0.45202020202020204	0,625	0.0	ODON
Coral	Dot	Physeter	Physeter	VO	12	0.5	0.6161616161616161	35,5005772	0.36363636363636365	ODON
Coral	Dot	Physeter	Physeter	JU_right	4	0.4177215189873418	0.4772727272727274	0,916200874	0.8333333333333334	ODON
Coral	Dot	Physeter	Physeter	JU_left	4	0.4177215189873418	0.4772727272727274	1,336507937	0.8333333333333334	ODON
Coral	Dot	Physeter	Physeter	PL_right	4	0.4125	0.47474747474747486	2,300865801	0.6666666666666666	ODON
Coral	Dot	Physeter	Physeter	PL_left	4	0.4177215189873418	0.47979797979797995	2,619047619	0.6666666666666666	ODON
Coral	Dot	Physeter	Physeter	EX_right	6	0.4520547945205479	0.5252525252525252	19,60661765	0.4	ODON
Coral	Dot	Physeter	Physeter	EX_left	6	0.4520547945205479	0.5252525252525252	19,84047619	0.4	ODON
Coral	Dot	Physeter	Physeter	SQ_right	8	0.4714285714285714	0.5606060606060606	30,53227124	0.39285714285714285	ODON
Coral	Dot	Physeter	Physeter	SQ_left	8	0.4647887323943662	0.5555555555555556	29,96507937	0.39285714285714285	ODON
Coral	Dot	Physeter	Physeter	SOC	11	0.5892857142857143	0.6616161616161615	113,336196	0.2545454545454545	ODON
Coral	Dot	Physeter	Physeter	FR_right	12	0.5892857142857143	0.6717171717171717	88,87719846	0.25757575757575757	ODON
Coral	Dot	Physeter	Physeter	FR_left	11	0.5789473684210527	0.6565656565656566	72,72150072	0.2909090909090909	ODON
Coral	Dot	Physeter	Physeter	NA_left	3	0.4125	0.46212121212121227	2,5	0.3333333333333333	ODON
Coral	Dot	Physeter	Physeter	MX_right	10	0.532258064516129	0.6212121212121212	46,30795561	0.3111111111111111	ODON
Coral	Dot	Physeter	Physeter	MX_left	11	0.55	0.6414141414141413	67,91378703	0.2545454545454545	ODON
Coral	Dot	Physeter	Physeter	PMX_right	5	0.44594594594594594	0.5126262626262627	6,066399287	0.5	ODON
Coral	Dot	Physeter	Physeter	PMX_left	3	0.4125	0.4646464646464647	1,366666667	0.6666666666666666	ODON
Coral	Dot	Notocetus	Notocetus	VO	12	0.53125	0.6274509803921569	62,99510063	0.32727272727272727	ODON
Coral	Dot	Notocetus	Notocetus	OR_left	3	0.425	0.4754901960784314	12,89859298	0.0	ODON
Coral	Dot	Notocetus	Notocetus	OR_right	3	0.425	0.4754901960784314	12,89859298	0.0	ODON
Coral	Dot	Notocetus	Notocetus	PA_left	5	0.43037974683544306	0.49754901960784315	17,65257388	0.4	ODON
Coral	Dot	Notocetus	Notocetus	PA_right	5	0.43037974683544306	0.49754901960784315	17,65257388	0.4	ODON
Coral	Dot	Notocetus	Notocetus	AL_left	5	0.38636363636363635	0.46666666666666673	18,24623592	0.3	ODON
Coral	Dot	Notocetus	Notocetus	AL_right	5	0.38636363636363635	0.46666666666666673	18,24623592	0.3	ODON
Coral	Dot	Notocetus	Notocetus	PT_left	8	0.4857142857142857	0.5710784313725491	50,18952936	0.2857142857142857	ODON
Coral	Dot	Notocetus	Notocetus	PT_right	8	0.4857142857142857	0.5710784313725491	50,18952936	0.2857142857142857	ODON
Coral	Dot	Notocetus	Notocetus	TP_left	2	0.2982456140350877	0.3495098039215686	0	1.0	ODON
Coral	Dot	Notocetus	Notocetus	TP_right	2	0.2982456140350877	0.3495098039215686	0	1.0	ODON
Coral	Dot	Notocetus	Notocetus	ET	7	0.40476190476190477	0.49264705882352944	2,45497076	0.7333333333333333	ODON
Coral	Dot	Notocetus	Notocetus	BO	5	0.44155844155844154	0.5049019607843137	15,55201465	0.3	ODON
Coral	Dot	Notocetus	Notocetus	PE	9	0.4594594594594595	0.5612745098039216	38,10693721	0.3333333333333333	ODON
Coral	Dot	Notocetus	Notocetus	BE	5	0.4594594594594595	0.5220588235294118	12,26851102	0.5	ODON
Coral	Dot	Notocetus	Notocetus	IP	1	0.35051546391752575	0.37990196078431376	0	0.7	ODON
Coral	Dot	Notocetus	Notocetus	LA_left	4	0.37777777777777777	0.4323529411764708	0	1.0	ODON
Coral	Dot	Notocetus	Notocetus	LA_right	4	0.37777777777777777	0.4323529411764707	0	1.0	ODON
Coral	Dot	Tursiops	Tursiops	PMX_left	3	0.3695652173913043	0.4357843137254903	1,345238095	0.6666666666666666	ODON
Coral	Dot	Tursiops	Tursiops	PMX_right	3	0.3695652173913043	0.4357843137254903	1,345238095	0.6666666666666666	ODON
Coral	Dot	Tursiops	Tursiops	MX_left	8	0.4594594594594595	0.5563725490196079	47,18015873	0.2857142857142857	ODON
Coral	Dot	Tursiops	Tursiops	MX_right	8	0.4594594594594595	0.5563725490196079	47,18015873	0.2857142857142857	ODON
Coral	Dot	Tursiops	Tursiops	NA_left	4	0.39080459770114945	0.46176470588235297	4,117857143	0.5	ODON
Coral	Dot	Tursiops	Tursiops	NA_right	4	0.39080459770114945	0.46176470588235297	4,117857143	0.5	ODON
Coral	Dot	Tursiops	Tursiops	FR_left	11	0.53125	0.6299019607843137	105,3043651	0.2545454545454545	ODON
Coral	Dot	Tursiops	Tursiops	FR_right	11	0.53125	0.6299019607843137	105,3043651	0.2545454545454545	ODON
Coral	Dot	Tursiops	Tursiops	SOC	5	0.38636363636363635	0.4583333333333334	40,90714286	0.3	ODON
Coral	Dot	Tursiops	Tursiops	SQ_left	5	0.37362637362637363	0.4534313725490197	44,5047619	0.2	ODON
Coral	Dot	Tursiops	Tursiops	SQ_right	5	0.37362637362637363	0.45343137254901966	44,5047619	0.2	ODON
Coral	Dot	Tursiops	Tursiops	EX_left	5	0.38636363636363635	0.465686274509804	24,18928571	0.4	ODON
Coral	Dot	Tursiops	Tursiops	EX_right	5	0.38636363636363635	0.465686274509804	24,18928571	0.4	ODON
Coral	Dot	Tursiops	Tursiops	PL_left	5	0.4146341463414634	0.4936274509803922	3,966666667	0.6	ODON
Coral	Dot	Tursiops	Tursiops	PL_right	5	0.4146341463414634	0.4936274509803922	3,966666667	0.6	ODON
Coral	Dot	Tursiops	Tursiops	JU_left	3	0.3655913978494624	0.4250000000000001	14,46825397	0.3333333333333333	ODON
Coral	Dot	Tursiops	Tursiops	JU_right	3	0.3655913978494624	0.4250000000000001	1,446825397	0.3333333333333333	ODON
Coral	Dot	Tursiops	Tursiops	VO	14	0.5151515151515151	0.6446078431372548	78,82301587	0.34615384615384615	ODON
Coral	Dot	Tursiops	Tursiops	OR_left	2	0.3695652173913043	0.4200980392156863	0,727777778	0.0	ODON
Coral	Dot	Tursiops	Tursiops	OR_right	2	0.3695652173913043	0.4200980392156863	0,727777778	0.0	ODON
Coral	Dot	Tursiops	Tursiops	PA_left	5	0.4358974358974359	0.5049019607843137	41,44880952	0.4	ODON
Coral	Dot	Tursiops	Tursiops	PA_right	5	0.4358974358974359	0.5049019607843137	41,44880952	0.4	ODON
Coral	Dot	Tursiops	Tursiops	AL_left	5	0.4358974358974359	0.5049019607843137	26,72460317	0.4	ODON
Coral	Dot	Tursiops	Tursiops	AL_right	5	0.4358974358974359	0.5049019607843137	26,72460317	0.4	ODON
Coral	Dot	Tursiops	Tursiops	PT_left	9	0.4857142857142857	0.5833333333333333	28,29285714	0.4722222222222222	ODON
Coral	Dot	Tursiops	Tursiops	PT_right	9	0.4857142857142857	0.5833333333333333	28,29285714	0.4722222222222222	ODON
Coral	Dot	Tursiops	Tursiops	TP_left	1	0.27419354838709675	0.31078431372549026	0	0.6666666666666666	ODON
Coral	Dot	Tursiops	Tursiops	TP_right	1	0.27419354838709675	0.31078431372549026	0	0.6666666666666666	ODON
Coral	Dot	Tursiops	Tursiops	ET	9	0.4657534246575342	0.5612745098039216	18,14047619	0.5	ODON
Coral	Dot	Tursiops	Tursiops	BO	5	0.4358974358974359	0.4999999999999999	26,31190476	0.4	ODON
Coral	Dot	Tursiops	Tursiops	PE	7	0.425	0.5230392156862743	17,97936508	0.42857142857142855	ODON
Coral	Dot	Tursiops	Tursiops	BE	7	0.4722222222222222	0.5514705882352942	25,02539683	0.47619047619047616	ODON
Coral	Dot	Tursiops	Tursiops	IP	1	0.2809917355371901	0.3142156862745098	0	0.5	ODON
Coral	Dot	Tursiops	Tursiops	LA_left	3	0.38202247191011235	0.4397058823529413	2,135714286	0.6666666666666666	ODON
Coral	Dot	Tursiops	Tursiops	LA_right	3	0.38202247191011235	0.4397058823529413	2,135714286	0.6666666666666666	ODON
Coral	Dot	Waipatia	Waipatia	PMX_left	5	0.40963855421686746	0.49117647058823527	4,679761905	0.5	ODON
Coral	Dot	Waipatia	Waipatia	PMX_right	5	0.40963855421686746	0.49117647058823527	4,679761905	0.5	ODON
Coral	Dot	Waipatia	Waipatia	MX_left	6	0.4146341463414634	0.5058823529411766	7,143589744	0.4666666666666667	ODON
Coral	Dot	Waipatia	Waipatia	MX_right	6	0.4146341463414634	0.5058823529411766	7,143589744	0.4666666666666667	ODON
Coral	Dot	Waipatia	Waipatia	NA_left	4	0.38636363636363635	0.4568627450980393	6,707245206	0.3333333333333333	ODON
Coral	Dot	Waipatia	Waipatia	NA_right	4	0.38636363636363635	0.45686274509803926	6,707245206	0.3333333333333333	ODON
Coral	Dot	Waipatia	Waipatia	FR_left	13	0.5483870967741935	0.6495098039215685	141,2488026	0.19696969696969696	ODON
Coral	Dot	Waipatia	Waipatia	FR_right	13	0.5483870967741935	0.6495098039215685	141,2488026	0.19696969696969696	ODON
Coral	Dot	Waipatia	Waipatia	SOC	7	0.43037974683544306	0.5171568627450981	54,38782124	0.38095238095238093	ODON
Coral	Dot	Waipatia	Waipatia	SQ_left	6	0.38636363636363635	0.47794117647058826	45,0024531	0.26666666666666666	ODON
Coral	Dot	Waipatia	Waipatia	SQ_right	6	0.38636363636363635	0.47794117647058826	45,0024531	0.26666666666666666	ODON
Coral	Dot	Waipatia	Waipatia	EX_left	5	0.38636363636363635	0.465686274509804	5,580995759	0.6	ODON
Coral	Dot	Waipatia	Waipatia	EX_right	5	0.38636363636363635	0.46568627450980393	5,580995759	0.6	ODON
Coral	Dot	Waipatia	Waipatia	PL_left	5	0.4146341463414634	0.4936274509803922	3,652737613	0.6	ODON
Coral	Dot	Waipatia	Waipatia	PL_right	5	0.4146341463414634	0.4936274509803922	3,652737613	0.6	ODON
Coral	Dot	Waipatia	Waipatia	JU_left	3	0.40476190476190477	0.4534313725490198	11,00466139	0.3333333333333333	ODON
Coral	Dot	Waipatia	Waipatia	JU_right	3	0.40476190476190477	0.4534313725490198	11,00466139	0.3333333333333333	ODON
Coral	Dot	Waipatia	Waipatia	VO	14	0.5151515151515151	0.6446078431372548	79,70390342	0.28205128205128205	ODON
Coral	Dot	Waipatia	Waipatia	OR_left	2	0.37777777777777777	0.42745098039215684	1,4	0.0	ODON
Coral	Dot	Waipatia	Waipatia	OR_right	2	0.37777777777777777	0.42745098039215684	1,4	0.0	ODON
Coral	Dot	Waipatia	Waipatia	PA_left	8	0.4927536231884058	0.573529411764706	62,21243603	0.39285714285714285	ODON
Coral	Dot	Waipatia	Waipatia	PA_right	8	0.4927536231884058	0.573529411764706	62,21243603	0.39285714285714285	ODON
Coral	Dot	Waipatia	Waipatia	AL_left	5	0.4473684210526316	0.5122549019607843	16,58570256	0.5	ODON
Coral	Dot	Waipatia	Waipatia	AL_right	5	0.4473684210526316	0.5122549019607843	16,58570256	0.5	ODON
Coral	Dot	Waipatia	Waipatia	PT_left	6	0.4657534246575342	0.5392156862745098	14,19416244	0.4666666666666667	ODON
Coral	Dot	Waipatia	Waipatia	PT_right	6	0.4657534246575342	0.5392156862745098	14,19416244	0.4666666666666667	ODON
Coral	Dot	Waipatia	Waipatia	TP_left	1	0.2809917355371901	0.3205882352941177	0	0.6666666666666666	ODON
Coral	Dot	Waipatia	Waipatia	TP_right	1	0.2809917355371901	0.32058823529411773	0	0.6666666666666666	ODON
Coral	Dot	Waipatia	Waipatia	ET	5	0.3695652173913043	0.4514705882352942	6,054761905	0.3333333333333333	ODON
Coral	Dot	Waipatia	Waipatia	BO	7	0.44155844155844154	0.5245098039215685	23,07740184	0.38095238095238093	ODON
Coral	Dot	Waipatia	Waipatia	PE	5	0.4358974358974359	0.5073529411764705	15,56399483	0.2	ODON
Coral	Dot	Waipatia	Waipatia	BE	9	0.5	0.5882352941176469	46,62035349	0.3333333333333333	ODON
Coral	Dot	Waipatia	Waipatia	IP	1	0.30357142857142855	0.3392156862745099	0	0.6	ODON
Coral	Dot	Waipatia	Waipatia	LA_left	4	0.37777777777777777	0.43480392156862757	1,383333333	0.6666666666666666	ODON
Coral	Dot	Waipatia	Waipatia	LA_right	4	0.37777777777777777	0.43480392156862757	1,383333333	0.6666666666666666	ODON
Coral	Dot	Albertocetus	Albertocetus	LA_right	3	0.3541666666666667	0.4151960784313727	12,34404762	0.3333333333333333	ODON
Coral	Dot	Albertocetus	Albertocetus	LA_left	3	0.3541666666666667	0.4151960784313727	11,69761905	0.3333333333333333	ODON
Coral	Dot	Albertocetus	Albertocetus	IP	5	0.4473684210526316	0.5098039215686275	24,40520036	0.5	ODON
Coral	Dot	Albertocetus	Albertocetus	BE	7	0.4657534246575342	0.5441176470588234	31,31536797	0.42857142857142855	ODON
Coral	Dot	Albertocetus	Albertocetus	PE	3	0.40476190476190477	0.4583333333333334	1,723026973	0.6666666666666666	ODON
Coral	Dot	Albertocetus	Albertocetus	BO	7	0.40963855421686746	0.5098039215686274	36,01935287	0.3333333333333333	ODON
Coral	Dot	Albertocetus	Albertocetus	ET	7	0.4358974358974359	0.519607843137255	21,40159008	0.4666666666666667	ODON
Coral	Dot	Albertocetus	Albertocetus	TP_right	2	0.3090909090909091	0.36421568627450984	0	1.0	ODON
Coral	Dot	Albertocetus	Albertocetus	TP_left	2	0.3090909090909091	0.3642156862745099	0	1.0	ODON
Coral	Dot	Albertocetus	Albertocetus	PT_right	6	0.4594594594594595	0.5294117647058822	43,4749778	0.4	ODON
Coral	Dot	Albertocetus	Albertocetus	PT_left	6	0.4594594594594595	0.5294117647058822	43,31868409	0.4	ODON
Coral	Dot	Albertocetus	Albertocetus	AL_right	5	0.4	0.4779411764705883	9,98471251	0.5	ODON
Coral	Dot	Albertocetus	Albertocetus	AL_left	5	0.4	0.47794117647058826	9,96523199	0.5	ODON
Coral	Dot	Albertocetus	Albertocetus	PA_right	6	0.4358974358974359	0.5122549019607844	33,06785437	0.3333333333333333	ODON
Coral	Dot	Albertocetus	Albertocetus	PA_left	6	0.4358974358974359	0.5122549019607844	33,15991231	0.3333333333333333	ODON
Coral	Dot	Albertocetus	Albertocetus	OR_right	3	0.38636363636363635	0.44117647058823534	7,096353646	0.6666666666666666	ODON
Coral	Dot	Albertocetus	Albertocetus	OR_left	3	0.38636363636363635	0.44117647058823534	7,142857143	0.6666666666666666	ODON
Coral	Dot	Albertocetus	Albertocetus	VO	14	0.5666666666666667	0.6666666666666666	172,8707404	0.21794871794871795	ODON
Coral	Dot	Albertocetus	Albertocetus	JU_right	2	0.3008849557522124	0.34950980392156866	0	1.0	ODON
Coral	Dot	Albertocetus	Albertocetus	JU_left	2	0.3008849557522124	0.34950980392156866	0	1.0	ODON
Coral	Dot	Albertocetus	Albertocetus	PL_right	4	0.4146341463414634	0.4754901960784315	7,78452381	0.5	ODON
Coral	Dot	Albertocetus	Albertocetus	PL_left	4	0.4146341463414634	0.4754901960784315	7,78452381	0.5	ODON
Coral	Dot	Albertocetus	Albertocetus	EX_right	5	0.3617021276595745	0.4553921568627451	19,44148352	0.3	ODON
Coral	Dot	Albertocetus	Albertocetus	EX_left	5	0.3617021276595745	0.4553921568627451	19,45430403	0.3	ODON
Coral	Dot	Albertocetus	Albertocetus	SQ_right	6	0.39080459770114945	0.4779411764705883	33,91013431	0.26666666666666666	ODON
Coral	Dot	Albertocetus	Albertocetus	SQ_left	6	0.39080459770114945	0.4779411764705883	33,8973138	0.26666666666666666	ODON
Coral	Dot	Albertocetus	Albertocetus	SOC	5	0.38636363636363635	0.4681372549019609	27,21721612	0.3	ODON
Coral	Dot	Albertocetus	Albertocetus	FR_right	9	0.5	0.5906862745098039	95,35004718	0.2222222222222222	ODON
Coral	Dot	Albertocetus	Albertocetus	FR_left	9	0.5	0.5906862745098039	92,54417804	0.25	ODON
Coral	Dot	Albertocetus	Albertocetus	NA_right	3	0.3541666666666667	0.4151960784313726	1,787587413	0.6666666666666666	ODON
Coral	Dot	Albertocetus	Albertocetus	NA_left	4	0.3617021276595745	0.43480392156862757	3,493290043	0.5	ODON
Coral	Dot	Albertocetus	Albertocetus	MX_right	5	0.39080459770114945	0.4681372549019609	28,93214286	0.3	ODON
Coral	Dot	Albertocetus	Albertocetus	MX_left	5	0.3953488372093023	0.47303921568627466	29,57857143	0.3	ODON
Coral	Dot	Albertocetus	Albertocetus	PMX_right	4	0.4146341463414634	0.48039215686274517	4,341666667	0.5	ODON
Coral	Dot	Albertocetus	Albertocetus	PMX_left	5	0.41975308641975306	0.49509803921568635	9,495487845	0.4	ODON
<colwidths 80 80 80 80 80 185 170 80 >
