# Supplementary material for: Breaking the mold: telescoping drives the evolution of more integrated and heterogeneous skulls in cetaceans
Source: PeerJ. 2022 May 5;10:e13392. doi: 10.7717/peerj.13392 (PMC9080436; doi:10.7717/peerj.13392)
Supplement: Supplemental Information 2 [file peerj-10-13392-s002.zip › R1-Buono_ Vlachos_Suplemental Data S2/Cetacea_matrix.tnt]

xread
7 14

&[cont]
Pakicetus		0.35	0.099	0.166	2.334	0.391	0.404	0.731
Protocetidae		0.35	0.102	0.171	2.366	0.540	0.435	0.744
Dorudon			0.35	0.092	0.155	2.361	0.439	0.542	0.741
Aetiocetus		0.35	0.078	0.131	2.533	0.487	0.563	0.793
Yamatocetus		0.35	0.082	0.143	2.432	0.415	0.589	0.795
Balaenoptera		0.35	0.083-0.091	0.143-0.150	2.324-2.489	0.487-0.520	0.514-0.565	0.738-0.797
Eubalaena		0.35	0.095	0.160	2.333	0.488	0.581	0.795
Piscobalaena		0.35	0.085	0.143	2.450	0.478	0.533	0.738
Caperea			0.35	0.087	0.146	2.378	0.465	0.568	0.795
Albertocetus		0.35	0.088	0.148	2.536	0.476	0.476	0.761
Waipatia			0.35	0.097	0.163	2.457	0.392	0.557	0.669
Notocetus		0.35	0.105	0.176	2.363	0.450	0.446	0.730
Tursiops			0.35	0.093	0.156	2.506	0.400	0.573	0.793
Physeter			0.34	0.103	0.184	2.228	0.491	0.525	0.666
;

cnames
{0 Nodes;
{1 Edges;
{2 Density;
{3 AverPathLength;
{4 Clustering;
{5 Heterogeneity;
{6 Parcellation;

;

proc /;
comments 0
;
 
