# Supplementary material for: Breaking the mold: telescoping drives the evolution of more integrated and heterogeneous skulls in cetaceans
Source: PeerJ. 2022 May 5;10:e13392. doi: 10.7717/peerj.13392 (PMC9080436; doi:10.7717/peerj.13392)
Supplement: Supplemental Information 2 [file peerj-10-13392-s002.zip › R1-Buono_ Vlachos_Suplemental Data S2/PCA_data_Cetaceans_R1.dat]

:		-	-	-	-	-	-	-	-	Group	-	-	-	-	-	-	-	-	-	-	-
Black	Dot	Species	Nodes	Edges	Density	Path Length	Clustering	Heterogeneity	Parcellation	Group	PC 1	PC 2	PC 3	PC 4	PC 5	log10 Body Mass	Brain mass	log10 Brain Mass	EQ	LOG EQ	Avrg Body Mass
Brown	Fill diamond	Tursiops	35	98	0.165	2.418	0.477	0.543	0.738	ODON	0.31299	-0.040337	0.33202	0.5045	0.47879	5,551043	1549,899999	3,190304	2,465605	0,391924	304,30
Darkorange	Fill diamond	Dorudon	33	88	0.167	2.333	0.408	0.497	0.722	ARCH	-1.0766	-0.9712	-0.08847	-0.55515	-0.00058464	6,350248	1129,559847	3,052909	0,523675	-0,28094	2240
Blue	Fill diamond	Yamatocetus	35	82	0.138	2.464	0.501	0.568	0.789	MYST	2.4609	0.095557	0.33924	0.1598	-0.20946
Blue	Fill diamond	Aetiocetus	35	90	0.151	2.37	0.428	0.579	0.746	MYST	0.56928	-1.1095	0.94437	-0.44403	-0.13455
Blue	Fill diamond	Eubalaena	35	102	0.171	2.282	0.497	0.565	0.793	MYST	0.098994	1.3063	1.3033	-0.82147	0.2841	7,971971	2795,819998	3,446509	0,106196	-0,97389	33636
Blue	Fill diamond	Caperea	35	92	0.155	2.338	0.474	0.561	0.790	MYST	0.87124	0.37591	0.85411	-0.80066	-0.098109	6,50515	1269,999547	3,103804	0,46363	-0,33383
Darkorange	Fill diamond	Pakicetus	35	99	0.166	2.334	0.391	0.404	0.731	ARCH	-1.5134	-0.8995	-1.6073	-1.0334	-0.30342
Brown	Fill diamond	Albertocetus	35	88	0.148	2.536	0.476	0.476	0.761	ODON	1.5764	-0.33971	-1.4084	0.58964	0.26739	4,862756	479,4478076	2,680741	2,205534	0,343514	511,31
Blue	Fill diamond	Piscobalaena	35	85	0.143	2.450	0.478	0.533	0.738	MYST	1.3095	-0.51098	-0.073992	0.61708	-0.43618	6,104999	1358,893972	3,133186	0,919719	-0,03634	290
Darkorange	Fill diamond	Protocetidae	35	102	0.171	2.366	0.540	0.435	0.744	ARCH	-0.37661	1.8525	-0.95289	0.75514	-0.17742	5,770852	293,9812221	2,46832	0,333171	-0,47733
Brown	Fill diamond	Notocetus	35	109	0.183	2.321	0.461	0.424	0.744	ODON	-1.6099	0.80652	-1.0274	-0.41033	0.35913
Brown	Fill diamond	Physeter	34	107	0.191	2.196	0.493	0.501	0.666	ODON	-2.9482	1.0165	1.0345	0.74056	-0.32745	7,550381	7715,640001	3,887372	0,561611	-0,25056	26536
Brown	Fill diamond	Waipatia	35	101	0.170	2.382	0.401	0.552	0.650	ODON	-1.445	-2.0351	0.66692	0.8857	0.24626
Blue	Fill diamond	Balaenoptera acutorostrata	35	89	0.150	2.407	0.511	0.531	0.738	MYST
Blue	Fill diamond	Balaenoptera borealis	35	87	0.150	2.434	0.509	0.514	0.738	MYST
Blue	Fill diamond	Balaenoptera edeni	35	89	0.150	2.407	0.511	0.531	0.738	MYST
Blue	Fill diamond	Balaenoptera brydei	35	89	0.150	2.407	0.511	0.531	0.738	MYST
Blue	Fill diamond	Balaenoptera musculus	35	91	0.153	2.324	0.512	0.565	0.797	MYST
Blue	Fill diamond	Balaenoptera omurai	35	85	0.143	2.450	0.510	0.549	0.743	MYST
Blue	Fill diamond	Balaeonoptera physalus	35	87	0.146	2.440	0.520	0.530	0.784	MYST
Blue	Fill diamond	Balaeonoptera ricei	35	83	0.139	2.489	0.487	0.529	0.797	MYST
<colwidths 80 80 80 80 80 170 80 80 80 80 80 80 80 80 80 80 80 80 80 >
